# Supplementary material for: BASALT refines binning from metagenomic data and increases resolution of genome-resolved metagenomic analysis
Source: Nat Commun. 2024 Mar 11;15:2179. doi: 10.1038/s41467-024-46539-7 (PMC10928208; doi:10.1038/s41467-024-46539-7)
Supplement: Supplementary file 4 — Supplementary Data 1-10 [file 41467_2024_46539_MOESM4_ESM.xlsx]

## Sheet: Supplementary Data 1
Supplementary Data 1. Bin stats of CAMI-high datasets using BASALT after Bin Selection, Refinement, and Gap Filling Modules
Standard.bin	Test.bin	Completeness	Contamination	Quality	group
1030746.gt1kb.fna	1_Opera_unpolished_cat_contigs.fasta_500_metabat_genomes.452.fa	99.9953	0.0046506	99.9709	Bin Selected
1285_BA_run189.final.scaffolds.gt1kb.fna	1_Opera_unpolished_cat_contigs.fasta_500_metabat_genomes.313.fa	99.9746	0.0254041	99.6855	Bin Selected
1030743.gt1kb.fna	1_Opera_unpolished_cat_contigs.fasta_500_metabat_genomes.217.fa	99.9739	0.0260824	99.5533	Bin Selected
1036638.gt1kb.fna	1_Opera_unpolished_cat_contigs.fasta_500_metabat_genomes.275.fa	99.9992	0.000794791	99.5108	Bin Selected
1030794.gt1kb.fna	1_Opera_unpolished_cat_contigs.fasta_200_metabat_genomes.389.fa	99.9594	0.0405086	99.4492	Bin Selected
1286_V_run191.final.scaffolds.gt1kb.fna	1_Opera_unpolished_cat_contigs.fasta_200_metabat_genomes.308.fa	99.9935	0.00644675	99.3456	Bin Selected
1049029.gt1kb.fna	1_Opera_unpolished_cat_contigs.fasta_200_metabat_genomes.331.fa	99.9836	0.0164075	99.3078	Bin Selected
1036647.gt1kb.fna	1_Opera_unpolished_cat_contigs.fasta_0.9_maxbin2_genomes.291.fasta	99.9271	0.0726008	99.2969	Bin Selected
1048927.gt1kb.fna	1_Opera_unpolished_cat_contigs.fasta_200_metabat_genomes.381.fa	99.9423	0.0576899	99.1211	Bin Selected
1030893.gt1kb.fna	1_Opera_unpolished_cat_contigs.fasta_0.3_maxbin2_genomes.357.fasta	99.9733	0.0266248	99.0061	Bin Selected
1021_O_run134.final.scaffolds.gt1kb.fna	1_Opera_unpolished_cat_contigs.fasta_200_metabat_genomes.522.fa	99.8316	0.168037	98.788	Bin Selected
1285_L_run188.final.scaffolds.gt1kb.fna	1_Opera_unpolished_cat_contigs.fasta_0.9_maxbin2_genomes.242.fasta	99.9024	0.0975375	98.7814	Bin Selected
1139_CM_run158_run162.final.scaffolds.gt1kb.fna	1_Opera_unpolished_cat_contigs.fasta_500_metabat_genomes.393.fa	99.9874	0.0126312	98.7294	Bin Selected
1285_AN_run189_run193.final.scaffolds.gt1kb.fna	1_Opera_unpolished_cat_contigs.fasta_0.7_maxbin2_genomes.311.fasta	99.7712	0.228655	98.5857	Bin Selected
1049047.gt1kb.fna	1_Opera_unpolished_cat_contigs.fasta_200_metabat_genomes.395.fa	99.9979	0.00207714	98.5139	Bin Selected
1021_AH_run134_run137WDH_run147.final.scaffolds.gt1kb.fna	1_Opera_unpolished_cat_contigs.fasta_0.7_maxbin2_genomes.287.fasta	99.8291	0.170066	98.507	Bin Selected
1286_CF_run191_run197.final.scaffolds.gt1kb.fna	1_Opera_unpolished_cat_contigs.fasta_200_metabat_genomes.518.fa	100	0	98.4849	Bin Selected
1286_AY_run191_run197.final.scaffolds.gt1kb.fna	1_Opera_unpolished_cat_contigs.fasta_0.3_maxbin2_genomes.321.fasta	99.9765	0.0232106	98.4497	Bin Selected
1036719.gt1kb.fna	1_Opera_unpolished_cat_contigs.fasta_640_concoct_genomes.149.fasta	99.7635	0.23543	98.2682	Bin Selected
1030758.gt1kb.fna	1_Opera_unpolished_cat_contigs.fasta_0.9_maxbin2_genomes.96.fasta	99.8275	0.170936	98.1077	Bin Selected
1220_AB_run172_run176_run188.final.scaffolds.gt1kb.fna	1_Opera_unpolished_cat_contigs.fasta_0.5_maxbin2_genomes.207.fasta	99.7899	0.208877	98.0998	Bin Selected
1035975.gt1kb.fna	1_Opera_unpolished_cat_contigs.fasta_570_concoct_genomes.136.fasta	99.7758	0.223922	97.9702	Bin Selected
1036632.gt1kb.fna	1_Opera_unpolished_cat_contigs.fasta_0.5_maxbin2_genomes.301.fasta	99.8648	0.132723	97.7257	Bin Selected
1365_P_run201.final.scaffolds.gt1kb.fna	1_Opera_unpolished_cat_contigs.fasta_200_metabat_genomes.545.fa	99.8201	0.178582	97.6176	Bin Selected
1285_E_run188.final.scaffolds.gt1kb.fna	1_Opera_unpolished_cat_contigs.fasta_200_metabat_genomes.426.fa	99.8491	0.150729	97.5657	Bin Selected
1220_AM_run172_run176.final.scaffolds.gt1kb.fna	1_Opera_unpolished_cat_contigs.fasta_200_metabat_genomes.122.fa	99.7671	0.230092	97.4065	Bin Selected
1220_F_run172_run176_run188.final.scaffolds.gt1kb.fna	1_Opera_unpolished_cat_contigs.fasta_200_metabat_genomes.334.fa	99.5559	0.444474	97.2967	Bin Selected
1139_BT_run162_run167.final.scaffolds.gt1kb.fna	1_Opera_unpolished_cat_contigs.fasta_200_metabat_genomes.548.fa	99.6941	0.304933	97.2857	Bin Selected
1036590.gt1kb.fna	1_Opera_unpolished_cat_contigs.fasta_200_metabat_genomes.106.fa	99.9229	0.0760445	97.0869	Bin Selected
1286_BC_run191_run197.final.scaffolds.gt1kb.fna	1_Opera_unpolished_cat_contigs.fasta_200_metabat_genomes.315.fa	99.9627	0.0364153	97.0844	Bin Selected
1036653.gt1kb.fna	1_Opera_unpolished_cat_contigs.fasta_200_metabat_genomes.375.fa	99.7942	0.202691	97.0438	Bin Selected
1036563.gt1kb.fna	1_Opera_unpolished_cat_contigs.fasta_200_metabat_genomes.184.fa	99.7346	0.26168	97.0198	Bin Selected
1035933.gt1kb.fna	1_Opera_unpolished_cat_contigs.fasta_0.7_maxbin2_genomes.161.fasta	99.8863	0.111372	96.9138	Bin Selected
1048771.gt1kb.fna	1_Opera_unpolished_cat_contigs.fasta_0.5_maxbin2_genomes.147.fasta	99.78	0.216392	96.7518	Bin Selected
1030764.gt1kb.fna	1_Opera_unpolished_cat_contigs.fasta_570_concoct_genomes.112.fasta	99.5452	0.455758	96.5614	Bin Selected
1048960.gt1kb.fna	1_Opera_unpolished_cat_contigs.fasta_200_metabat_genomes.434.fa	99.5393	0.456077	96.3158	Bin Selected
1048984.gt1kb.fna	1_Opera_unpolished_cat_contigs.fasta_0.9_maxbin2_genomes.227.fasta	99.7451	0.249272	96.1552	Bin Selected
1036758.gt1kb.fna	1_Opera_unpolished_cat_contigs.fasta_400_metabat_genomes.381.fa	99.519	0.474928	96.1075	Bin Selected
1049026.gt1kb.fna	1_Opera_unpolished_cat_contigs.fasta_0.3_maxbin2_genomes.282.fasta	99.4824	0.513187	96.0998	Bin Selected
1036698.gt1kb.fna	1_Opera_unpolished_cat_contigs.fasta_0.7_maxbin2_genomes.282.fasta	99.4081	0.588554	96.0841	Bin Selected
1036734.gt1kb.fna	1_Opera_unpolished_cat_contigs.fasta_0.7_maxbin2_genomes.213.fasta	99.8498	0.14528	95.979	Bin Selected
1036602.gt1kb.fna	1_Opera_unpolished_cat_contigs.fasta_0.7_maxbin2_genomes.87.fasta	99.7154	0.277789	95.9401	Bin Selected
1049074.gt1kb.fna	1_Opera_unpolished_cat_contigs.fasta_0.5_maxbin2_genomes.190.fasta	99.7113	0.282673	95.8439	Bin Selected
1030872.gt1kb.fna	1_Opera_unpolished_cat_contigs.fasta_0.7_maxbin2_genomes.115.fasta	99.4509	0.546472	95.757	Bin Selected
1285_AB_run188.final.scaffolds.gt1kb.fna	1_Opera_unpolished_cat_contigs.fasta_0.9_maxbin2_genomes.256.fasta	99.2668	0.73721	95.4276	Bin Selected
1030821.gt1kb.fna	1_Opera_unpolished_cat_contigs.fasta_540_concoct_genomes.149.fasta	99.3615	0.633778	95.3841	Bin Selected
1048990.gt1kb.fna	1_Opera_unpolished_cat_contigs.fasta_0.3_maxbin2_genomes.318.fasta	99.3166	0.67858	95.3554	Bin Selected
1285_BI_run189.final.scaffolds.gt1kb.fna	1_Opera_unpolished_cat_contigs.fasta_200_metabat_genomes.35.fa	99.5291	0.467621	95.1173	Bin Selected
1139_AO_run158_run162.final.scaffolds.gt1kb.fna	1_Opera_unpolished_cat_contigs.fasta_0.3_maxbin2_genomes.390.fasta	99.328	0.668901	94.9357	Bin Selected
1030722.gt1kb.fna	1_Opera_unpolished_cat_contigs.fasta_0.9_maxbin2_genomes.293.fasta	99.0634	0.940342	94.9206	Bin Selected
1030725.gt1kb.fna	1_Opera_unpolished_cat_contigs.fasta_200_metabat_genomes.294.fa	99.3437	0.648984	94.8986	Bin Selected
1220_BE_run172_run176_run188.final.scaffolds.gt1kb.fna	1_Opera_unpolished_cat_contigs.fasta_300_metabat_genomes.77.fa	99.2126	0.79117	94.783	Bin Selected
1048981.gt1kb.fna	1_Opera_unpolished_cat_contigs.fasta_200_metabat_genomes.309.fa	99.2047	0.789226	94.5715	Bin Selected
1287_P_run192_run197.final.scaffolds.gt1kb.fna	1_Opera_unpolished_cat_contigs.fasta_0.9_maxbin2_genomes.240.fasta	99.3542	0.647581	94.5502	Bin Selected
1220_N_run172_run176_run188.final.scaffolds.gt1kb.fna	1_Opera_unpolished_cat_contigs.fasta_0.7_maxbin2_genomes.273.fasta	99.131	0.869248	94.4587	Bin Selected
1287_AN_run192_run197.final.scaffolds.gt1kb.fna	1_Opera_unpolished_cat_contigs.fasta_500_metabat_genomes.337.fa	99.1736	0.822352	94.457	Bin Selected
1030707.gt1kb.fna	1_Opera_unpolished_cat_contigs.fasta_640_concoct_genomes.136.fasta	99.5255	0.459218	94.0617	Bin Selected
1139_AJ_run158_run162.final.scaffolds.gt1kb.fna	1_Opera_unpolished_cat_contigs.fasta_300_metabat_genomes.443.fa	99.0983	0.898296	93.977	Bin Selected
1285_G_run188.final.scaffolds.gt1kb.fna	1_Opera_unpolished_cat_contigs.fasta_0.5_maxbin2_genomes.131.fasta	99.1511	0.839294	93.7281	Bin Selected
1030875.gt1kb.fna	1_Opera_unpolished_cat_contigs.fasta_200_metabat_genomes.459.fa	99.5867	0.396851	93.6761	Bin Selected
1139_BI_run158_run162.final.scaffolds.gt1kb.fna	1_Opera_unpolished_cat_contigs.fasta_400_metabat_genomes.424.fa	98.89	1.11882	93.5001	Bin Selected
1048954.gt1kb.fna	1_Opera_unpolished_cat_contigs.fasta_300_metabat_genomes.436.fa	99.3765	0.604952	93.3128	Bin Selected
1036797.gt1kb.fna	1_Opera_unpolished_cat_contigs.fasta_200_metabat_genomes.425.fa	98.9785	1.01351	92.8601	Bin Selected
1030815.gt1kb.fna	1_Opera_unpolished_cat_contigs.fasta_540_concoct_genomes.140.fasta	99.5625	0.416876	92.8333	Bin Selected
1365_B_run201_run206.final.scaffolds.gt1kb.fna	1_Opera_unpolished_cat_contigs.fasta_200_metabat_genomes.298.fa	98.9609	1.02591	92.5272	Bin Selected
1285_CI_run189.final.scaffolds.gt1kb.fna	1_Opera_unpolished_cat_contigs.fasta_0.9_maxbin2_genomes.265.fasta	99.9954	0.00426317	92.3177	Bin Selected
1287_CH_run192_run197.final.scaffolds.gt1kb.fna	1_Opera_unpolished_cat_contigs.fasta_0.3_maxbin2_genomes.377.fasta	99.1059	0.878054	92.2367	Bin Selected
1035912.gt1kb.fna	1_Opera_unpolished_cat_contigs.fasta_200_metabat_genomes.33.fa	99.1313	0.845474	92.1288	Bin Selected
1036710.gt1kb.fna	1_Opera_unpolished_cat_contigs.fasta_200_metabat_genomes.159.fa	98.9324	1.04921	91.8978	Bin Selected
1048948.gt1kb.fna	1_Opera_unpolished_cat_contigs.fasta_0.7_maxbin2_genomes.261.fasta	98.5762	1.42848	91.8958	Bin Selected
1021_T_run134.final.scaffolds.gt1kb.fna	1_Opera_unpolished_cat_contigs.fasta_300_metabat_genomes.392.fa	99.0287	0.970205	91.7947	Bin Selected
1036560.gt1kb.fna	1_Opera_unpolished_cat_contigs.fasta_200_metabat_genomes.430.fa	99.5053	0.466392	91.6297	Bin Selected
1287_D_run192_run197.final.scaffolds.gt1kb.fna	1_Opera_unpolished_cat_contigs.fasta_0.3_maxbin2_genomes.398.fasta	98.814	1.18586	91.5446	Bin Selected
1286_CL_run191_run197.final.scaffolds.gt1kb.fna	1_Opera_unpolished_cat_contigs.fasta_200_metabat_genomes.311.fa	98.8446	1.13645	91.4901	Bin Selected
1287_C_run192.final.scaffolds.gt1kb.fna	1_Opera_unpolished_cat_contigs.fasta_200_metabat_genomes.160.fa	99.0823	0.88853	91.1675	Bin Selected
1036551.gt1kb.fna	1_Opera_unpolished_cat_contigs.fasta_200_metabat_genomes.129.fa	98.8486	1.12629	91.0793	Bin Selected
1030767.gt1kb.fna	1_Opera_unpolished_cat_contigs.fasta_500_metabat_genomes.79.fa	99.7313	0.248296	91.001	Bin Selected
1286_CK_run191_run197.final.scaffolds.gt1kb.fna	1_Opera_unpolished_cat_contigs.fasta_200_metabat_genomes.140.fa	98.7568	1.22164	90.958	Bin Selected
1365_G_run201.final.scaffolds.gt1kb.fna	1_Opera_unpolished_cat_contigs.fasta_200_metabat_genomes.212.fa	98.6206	1.38219	90.725	Bin Selected
1365_I_run201.final.scaffolds.gt1kb.fna	1_Opera_unpolished_cat_contigs.fasta_200_metabat_genomes.517.fa	98.5178	1.48005	90.6213	Bin Selected
1049071.gt1kb.fna	1_Opera_unpolished_cat_contigs.fasta_0.3_maxbin2_genomes.211.fasta	98.5687	1.42447	90.5847	Bin Selected
1220_Y_run172_run176.final.scaffolds.gt1kb.fna	1_Opera_unpolished_cat_contigs.fasta_300_metabat_genomes.424.fa	98.273	1.75628	90.5809	Bin Selected
1048774.gt1kb.fna	1_Opera_unpolished_cat_contigs.fasta_500_metabat_genomes.40.fa	98.8061	1.17555	90.5297	Bin Selected
1048933.gt1kb.fna	1_Opera_unpolished_cat_contigs.fasta_500_metabat_genomes.201.fa	98.8447	1.12744	90.4115	Bin Selected
1048855.gt1kb.fna	1_Opera_unpolished_cat_contigs.fasta_0.9_maxbin2_genomes.176.fasta	98.2879	1.72438	90.3879	Bin Selected
1220_AS_run172_run176_run188.final.scaffolds.gt1kb.fna	1_Opera_unpolished_cat_contigs.fasta_300_metabat_genomes.334.fa	98.3624	1.64754	90.3533	Bin Selected
1286_BT_run191_run197.final.scaffolds.gt1kb.fna	1_Opera_unpolished_cat_contigs.fasta_400_metabat_genomes.63.fa	98.7565	1.24881	90.2059	Bin Selected
1035909.gt1kb.fna	1_Opera_unpolished_cat_contigs.fasta_0.7_maxbin2_genomes.104.fasta	98.8812	1.0783	89.7909	Bin Selected
1049053.gt1kb.fna	1_Opera_unpolished_cat_contigs.fasta_0.9_maxbin2_genomes.222.fasta	98.4425	1.54145	89.6535	Bin Selected
1049211.gt1kb.fna	1_Opera_unpolished_cat_contigs.fasta_500_metabat_genomes.276.fa	98.3319	1.66225	89.6396	Bin Selected
1048576.gt1kb.fna	1_Opera_unpolished_cat_contigs.fasta_200_metabat_genomes.412.fa	99.1712	0.780352	89.5574	Bin Selected
1036770.gt1kb.fna	1_Opera_unpolished_cat_contigs.fasta_640_concoct_genomes.131.fasta	98.4599	1.54534	89.4105	Bin Selected
1286_BR_run191_run197.final.scaffolds.gt1kb.fna	1_Opera_unpolished_cat_contigs.fasta_500_metabat_genomes.119.fa	99.0174	0.933389	89.2861	Bin Selected
1036773.gt1kb.fna	1_Opera_unpolished_cat_contigs.fasta_200_metabat_genomes.216.fa	99.6416	0.326978	89.2579	Bin Selected
1036008.gt1kb.fna	1_Opera_unpolished_cat_contigs.fasta_200_metabat_genomes.354.fa	98.3469	1.63307	89.0487	Bin Selected
1049044.gt1kb.fna	1_Opera_unpolished_cat_contigs.fasta_0.7_maxbin2_genomes.194.fasta	98.3298	1.64457	88.7071	Bin Selected
1036542.gt1kb.fna	1_Opera_unpolished_cat_contigs.fasta_200_metabat_genomes.136.fa	99.7881	0.190328	88.674	Bin Selected
1036752.gt1kb.fna	1_Opera_unpolished_cat_contigs.fasta_0.5_maxbin2_genomes.269.fasta	99.0924	0.848652	88.605	Bin Selected
1139_AQ_run158_run162.final.scaffolds.gt1kb.fna	1_Opera_unpolished_cat_contigs.fasta_200_metabat_genomes.141.fa	98.7389	1.21673	88.4707	Bin Selected
1287_CP_run206.final.scaffolds.gt1kb.fna	1_Opera_unpolished_cat_contigs.fasta_400_metabat_genomes.470.fa	99.3009	0.650555	88.4347	Bin Selected
1030791.gt1kb.fna	1_Opera_unpolished_cat_contigs.fasta_0.5_maxbin2_genomes.140.fasta	99.2281	0.717301	88.3647	Bin Selected
1285_K_run188.final.scaffolds.gt1kb.fna	1_Opera_unpolished_cat_contigs.fasta_0.5_maxbin2_genomes.314.fasta	98.5118	1.46054	88.3562	Bin Selected
1048924.gt1kb.fna	1_Opera_unpolished_cat_contigs.fasta_0.3_maxbin2_genomes.269.fasta	98.3327	1.64276	88.325	Bin Selected
1021_Y_run134.final.scaffolds.gt1kb.fna	1_Opera_unpolished_cat_contigs.fasta_0.5_maxbin2_genomes.210.fasta	98.2979	1.69442	88.1728	Bin Selected
1285_D_run188_run192.final.scaffolds.gt1kb.fna	1_Opera_unpolished_cat_contigs.fasta_200_metabat_genomes.442.fa	98.5582	1.3987	88.0138	Bin Selected
1030857.gt1kb.fna	1_Opera_unpolished_cat_contigs.fasta_200_metabat_genomes.281.fa	98.3776	1.57468	87.8727	Bin Selected
1048582.gt1kb.fna	1_Opera_unpolished_cat_contigs.fasta_300_metabat_genomes.103.fa	98.0341	1.95484	87.7204	Bin Selected
1036578.gt1kb.fna	1_Opera_unpolished_cat_contigs.fasta_200_metabat_genomes.384.fa	98.8534	1.10139	87.4301	Bin Selected
1286_AB_run191_run197.final.scaffolds.gt1kb.fna	1_Opera_unpolished_cat_contigs.fasta_300_metabat_genomes.86.fa	98.3961	1.54387	86.8767	Bin Selected
1048936.gt1kb.fna	1_Opera_unpolished_cat_contigs.fasta_0.5_maxbin2_genomes.241.fasta	97.7444	2.26593	86.8546	Bin Selected
1220_AG_run172_run176_run188.final.scaffolds.gt1kb.fna	1_Opera_unpolished_cat_contigs.fasta_500_metabat_genomes.314.fa	98.1657	1.80308	86.6811	Bin Selected
1139_BG_run158_run162.final.scaffolds.gt1kb.fna	1_Opera_unpolished_cat_contigs.fasta_0.7_maxbin2_genomes.160.fasta	97.784	2.22583	86.5359	Bin Selected
1286_CO_run191_run197_run206.final.scaffolds.gt1kb.fna	1_Opera_unpolished_cat_contigs.fasta_500_metabat_genomes.288.fa	97.9279	2.06387	86.4709	Bin Selected
1021_AI_run134.final.scaffolds.gt1kb.fna	1_Opera_unpolished_cat_contigs.fasta_400_metabat_genomes.364.fa	97.8156	2.17653	86.2776	Bin Selected
1036764.gt1kb.fna	1_Opera_unpolished_cat_contigs.fasta_570_concoct_genomes.114.fasta	97.7848	2.19974	86.1696	Bin Selected
1049017.gt1kb.fna	1_Opera_unpolished_cat_contigs.fasta_500_metabat_genomes.311.fa	99.8438	0.136721	86.1383	Bin Selected
1287_O_run192_run197.final.scaffolds.gt1kb.fna	1_Opera_unpolished_cat_contigs.fasta_0.9_maxbin2_genomes.277.fasta	97.7468	2.25099	85.8204	Bin Selected
1285_AW_run189_run193.final.scaffolds.gt1kb.fna	1_Opera_unpolished_cat_contigs.fasta_400_metabat_genomes.90.fa	99.2688	0.659861	85.4113	Bin Selected
1035915.gt1kb.fna	1_Opera_unpolished_cat_contigs.fasta_0.3_maxbin2_genomes.64.fasta	97.7155	2.27315	85.3617	Bin Selected
1030935.gt1kb.fna	1_Opera_unpolished_cat_contigs.fasta_300_metabat_genomes.254.fa	97.8584	2.10165	85.3216	Bin Selected
1139_CP_run158_run162.final.scaffolds.gt1kb.fna	1_Opera_unpolished_cat_contigs.fasta_200_metabat_genomes.473.fa	99.5396	0.40489	85.2659	Bin Selected
1035924.gt1kb.fna	1_Opera_unpolished_cat_contigs.fasta_200_metabat_genomes.362.fa	98.3588	1.54651	85.0845	Bin Selected
1286_N_run191_run197.final.scaffolds.gt1kb.fna	1_Opera_unpolished_cat_contigs.fasta_200_metabat_genomes.347.fa	98.3214	1.5846	84.8603	Bin Selected
1030947.gt1kb.fna	1_Opera_unpolished_cat_contigs.fasta_400_metabat_genomes.367.fa	97.5854	2.41053	84.5943	Bin Selected
1049002.gt1kb.fna	1_Opera_unpolished_cat_contigs.fasta_300_metabat_genomes.232.fa	99.0767	0.829263	84.5916	Bin Selected
1285_BL_run189.final.scaffolds.gt1kb.fna	1_Opera_unpolished_cat_contigs.fasta_0.9_maxbin2_genomes.115.fasta	98.0495	1.86923	84.5442	Bin Selected
1048999.gt1kb.fna	1_Opera_unpolished_cat_contigs.fasta_0.7_maxbin2_genomes.138.fasta	97.3678	2.6505	84.3854	Bin Selected
1021_U_run134.final.scaffolds.gt1kb.fna	1_Opera_unpolished_cat_contigs.fasta_0.7_maxbin2_genomes.196.fasta	97.5577	2.41785	83.8368	Bin Selected
1286_AE_run191_run197.final.scaffolds.gt1kb.fna	1_Opera_unpolished_cat_contigs.fasta_0.9_maxbin2_genomes.136.fasta	97.8	2.12764	83.8034	Bin Selected
1287_H_run192.final.scaffolds.gt1kb.fna	1_Opera_unpolished_cat_contigs.fasta_200_metabat_genomes.460.fa	97.3423	2.66485	83.4996	Bin Selected
1035999.gt1kb.fna	1_Opera_unpolished_cat_contigs.fasta_0.9_maxbin2_genomes.49.fasta	97.7834	2.12564	83.3951	Bin Selected
1049038.gt1kb.fna	1_Opera_unpolished_cat_contigs.fasta_670_concoct_genomes.40.fasta	98.3056	1.57628	83.1351	Bin Selected
1021_A_run134.final.scaffolds.gt1kb.fna	1_Opera_unpolished_cat_contigs.fasta_400_metabat_genomes.222.fa	97.3661	2.60093	83.1007	Bin Selected
1285_BB_run189.final.scaffolds.gt1kb.fna	1_Opera_unpolished_cat_contigs.fasta_200_metabat_genomes.521.fa	97.6051	2.34803	83.006	Bin Selected
1287_CG_run192_run197.final.scaffolds.gt1kb.fna	1_Opera_unpolished_cat_contigs.fasta_0.9_maxbin2_genomes.199.fasta	97.601	2.33261	82.9347	Bin Selected
1286_AG_run191.final.scaffolds.gt1kb.fna	1_Opera_unpolished_cat_contigs.fasta_400_metabat_genomes.494.fa	98.7135	1.15707	82.893	Bin Selected
1021_S_run134.final.scaffolds.gt1kb.fna	1_Opera_unpolished_cat_contigs.fasta_200_metabat_genomes.316.fa	97.736	2.17308	82.7413	Bin Selected
1139_AC_run158.final.scaffolds.gt1kb.fna	1_Opera_unpolished_cat_contigs.fasta_300_metabat_genomes.210.fa	98.9079	0.965074	82.5276	Bin Selected
1220_U_run172_run176.final.scaffolds.gt1kb.fna	1_Opera_unpolished_cat_contigs.fasta_0.7_maxbin2_genomes.315.fasta	97.1958	2.81355	82.5189	Bin Selected
1036725.gt1kb.fna	1_Opera_unpolished_cat_contigs.fasta_200_metabat_genomes.373.fa	97.8206	2.06735	82.4694	Bin Selected
1220_AF_run172_run176.final.scaffolds.gt1kb.fna	1_Opera_unpolished_cat_contigs.fasta_300_metabat_genomes.352.fa	96.9992	3.01671	82.2228	Bin Selected
1053046.gt1kb.fna	1_Opera_unpolished_cat_contigs.fasta_200_metabat_genomes.474.fa	97.1917	2.81846	81.9916	Bin Selected
1285_BP_run189.final.scaffolds.gt1kb.fna	1_Opera_unpolished_cat_contigs.fasta_200_metabat_genomes.417.fa	97.8763	2.01936	81.8833	Bin Selected
1036650.gt1kb.fna	1_Opera_unpolished_cat_contigs.fasta_0.9_maxbin2_genomes.254.fasta	98.5334	1.31284	81.6859	Bin Selected
1285_BJ_run189.final.scaffolds.gt1kb.fna	1_Opera_unpolished_cat_contigs.fasta_0.9_maxbin2_genomes.110.fasta	97.2156	2.75997	81.3488	Bin Selected
1049014.gt1kb.fna	1_Opera_unpolished_cat_contigs.fasta_200_metabat_genomes.257.fa	97.6227	2.26273	81.2491	Bin Selected
1036596.gt1kb.fna	1_Opera_unpolished_cat_contigs.fasta_500_metabat_genomes.296.fa	97.1694	2.76816	81.1791	Bin Selected
1049008.gt1kb.fna	1_Opera_unpolished_cat_contigs.fasta_200_metabat_genomes.273.fa	97.0367	2.92212	80.8331	Bin Selected
1220_AI_run172_run176.final.scaffolds.gt1kb.fna	1_Opera_unpolished_cat_contigs.fasta_0.9_maxbin2_genomes.237.fasta	96.847	3.14521	80.5746	Bin Selected
1285_CA_run189.final.scaffolds.gt1kb.fna	1_Opera_unpolished_cat_contigs.fasta_200_metabat_genomes.505.fa	98.6675	1.1824	80.4506	Bin Selected
1286_CJ_run191.final.scaffolds.gt1kb.fna	1_Opera_unpolished_cat_contigs.fasta_200_metabat_genomes.386.fa	97.3912	2.4871	80.3293	Bin Selected
1286_AD_run191_run197.final.scaffolds.gt1kb.fna	1_Opera_unpolished_cat_contigs.fasta_0.3_maxbin2_genomes.177.fasta	96.8567	3.11571	80.1998	Bin Selected
1048975.gt1kb.fna	1_Opera_unpolished_cat_contigs.fasta_200_metabat_genomes.534.fa	96.8667	3.09656	79.4275	Bin Selected
1285_BT_run189.final.scaffolds.gt1kb.fna	1_Opera_unpolished_cat_contigs.fasta_300_metabat_genomes.321.fa	96.7127	3.31144	79.2554	Bin Selected
1036761.gt1kb.fna	1_Opera_unpolished_cat_contigs.fasta_0.7_maxbin2_genomes.124.fasta	97.1776	2.68203	78.9988	Bin Selected
1286_K_run191_run197_run206.final.scaffolds.gt1kb.fna	1_Opera_unpolished_cat_contigs.fasta_200_metabat_genomes.268.fa	96.6805	3.30012	78.8543	Bin Selected
1036548.gt1kb.fna	1_Opera_unpolished_cat_contigs.fasta_300_metabat_genomes.490.fa	96.1799	3.90101	78.7263	Bin Selected
1139_CH_run158_run162_run167.final.scaffolds.gt1kb.fna	1_Opera_unpolished_cat_contigs.fasta_0.3_maxbin2_genomes.92.fasta	96.2266	3.87857	78.367	Bin Selected
1036575.gt1kb.fna	1_Opera_unpolished_cat_contigs.fasta_200_metabat_genomes.276.fa	96.7514	3.20258	78.3088	Bin Selected
1220_D_run172_run176_run188.final.scaffolds.gt1kb.fna	1_Opera_unpolished_cat_contigs.fasta_200_metabat_genomes.324.fa	97.5238	2.28323	78.307	Bin Selected
1139_CK_run158_run162.final.scaffolds.gt1kb.fna	1_Opera_unpolished_cat_contigs.fasta_500_metabat_genomes.504.fa	97.7029	2.08589	78.0834	Bin Selected
1285_Z_run188_run192.final.scaffolds.gt1kb.fna	1_Opera_unpolished_cat_contigs.fasta_500_metabat_genomes.331.fa	97.865	1.9114	77.996	Bin Selected
1285_BN_run189.final.scaffolds.gt1kb.fna	1_Opera_unpolished_cat_contigs.fasta_200_metabat_genomes.172.fa	96.2996	3.711	77.8528	Bin Selected
1036671.gt1kb.fna	1_Opera_unpolished_cat_contigs.fasta_200_metabat_genomes.297.fa	97.385	2.40481	77.6231	Bin Selected
1035936.gt1kb.fna	1_Opera_unpolished_cat_contigs.fasta_200_metabat_genomes.335.fa	97.2144	2.59211	76.8974	Bin Selected
1220_T_run172_run176.final.scaffolds.gt1kb.fna	1_Opera_unpolished_cat_contigs.fasta_300_metabat_genomes.457.fa	96.5601	3.40237	76.7921	Bin Selected
1285_BW_run189.final.scaffolds.gt1kb.fna	1_Opera_unpolished_cat_contigs.fasta_400_metabat_genomes.401.fa	96.3845	3.60355	76.7826	Bin Selected
1285_M_run188.final.scaffolds.gt1kb.fna	1_Opera_unpolished_cat_contigs.fasta_0.5_maxbin2_genomes.309.fasta	96.2361	3.79507	76.7384	Bin Selected
1286_H_run191_run197.final.scaffolds.gt1kb.fna	1_Opera_unpolished_cat_contigs.fasta_200_metabat_genomes.166.fa	96.3873	3.53676	76.6385	Bin Selected
1036665.gt1kb.fna	1_Opera_unpolished_cat_contigs.fasta_200_metabat_genomes.99.fa	97.0749	2.71477	76.5122	Bin Selected
1049062.gt1kb.fna	1_Opera_unpolished_cat_contigs.fasta_400_metabat_genomes.508.fa	96.3723	3.58515	76.494	Bin Selected
1036617.gt1kb.fna	1_Opera_unpolished_cat_contigs.fasta_500_metabat_genomes.468.fa	99.9475	0.0400262	75.9634	Bin Selected
1035996.gt1kb.fna	1_Opera_unpolished_cat_contigs.fasta_640_concoct_genomes.31.fasta	96.2035	3.70366	75.5338	Bin Selected
1285_BK_run189.final.scaffolds.gt1kb.fna	1_Opera_unpolished_cat_contigs.fasta_200_metabat_genomes.10.fa	96.3375	3.72555	75.2014	Bin Selected
1139_AS_run158_run162.final.scaffolds.gt1kb.fna	1_Opera_unpolished_cat_contigs.fasta_200_metabat_genomes.349.fa	97.6845	2.02272	75.0117	Bin Selected
1036620.gt1kb.fna	1_Opera_unpolished_cat_contigs.fasta_0.9_maxbin2_genomes.95.fasta	97.1269	2.61536	74.5547	Bin Selected
1286_CM_run191.final.scaffolds.gt1kb.fna	1_Opera_unpolished_cat_contigs.fasta_300_metabat_genomes.492.fa	96.7842	2.98502	74.1749	Bin Selected
1286_W_run191_run197.final.scaffolds.gt1kb.fna	1_Opera_unpolished_cat_contigs.fasta_500_metabat_genomes.156.fa	95.8984	4.03048	73.9654	Bin Selected
1035987.gt1kb.fna	1_Opera_unpolished_cat_contigs.fasta_0.5_maxbin2_genomes.159.fasta	96.0086	3.96938	73.9035	Bin Selected
1048963.gt1kb.fna	1_Opera_unpolished_cat_contigs.fasta_640_concoct_genomes.151.fasta	95.7445	4.29611	73.8307	Bin Selected
1035948.gt1kb.fna	1_Opera_unpolished_cat_contigs.fasta_0.9_maxbin2_genomes.101.fasta	97.9082	1.75949	73.607	Bin Selected
1285_H_run188_run192.final.scaffolds.gt1kb.fna	1_Opera_unpolished_cat_contigs.fasta_0.3_maxbin2_genomes.280.fasta	95.5978	4.45142	73.1768	Bin Selected
1139_AR_run158_run162.final.scaffolds.gt1kb.fna	1_Opera_unpolished_cat_contigs.fasta_0.9_maxbin2_genomes.166.fasta	95.9239	3.95061	73.1629	Bin Selected
1365_D_run201_run206.final.scaffolds.gt1kb.fna	1_Opera_unpolished_cat_contigs.fasta_200_metabat_genomes.351.fa	95.1837	4.91276	72.3858	Bin Selected
1036722.gt1kb.fna	1_Opera_unpolished_cat_contigs.fasta_300_metabat_genomes.194.fa	95.6495	4.23946	72.0687	Bin Selected
1036692.gt1kb.fna	1_Opera_unpolished_cat_contigs.fasta_670_concoct_genomes.93.fasta	95.5779	4.29853	71.6186	Bin Selected
1036599.gt1kb.fna	1_Opera_unpolished_cat_contigs.fasta_0.7_maxbin2_genomes.49.fasta	95.0895	4.95819	71.1987	Bin Selected
1049023.gt1kb.fna	1_Opera_unpolished_cat_contigs.fasta_540_concoct_genomes.89.fasta	95.3287	4.6332	70.7386	Bin Selected
1139_AH_run158_run162.final.scaffolds.gt1kb.fna	1_Opera_unpolished_cat_contigs.fasta_0.5_maxbin2_genomes.142.fasta	95.885	3.87338	70.6272	Bin Selected
1036746.gt1kb.fna	1_Opera_unpolished_cat_contigs.fasta_500_metabat_genomes.304.fa	95.4697	4.49113	70.6202	Bin Selected
1036581.gt1kb.fna	1_Opera_unpolished_cat_contigs.fasta_0.3_maxbin2_genomes.157.fasta	97.1296	2.44225	70.5999	Bin Selected
1030824.gt1kb.fna	1_Opera_unpolished_cat_contigs.fasta_540_concoct_genomes.42.fasta	95.3088	4.58728	70.527	Bin Selected
1049059.gt1kb.fna	1_Opera_unpolished_cat_contigs.fasta_200_metabat_genomes.190.fa	95.5176	4.32002	70.3731	Bin Selected
1036623.gt1kb.fna	1_Opera_unpolished_cat_contigs.fasta_200_metabat_genomes.168.fa	95.4635	4.38221	70.2596	Bin Selected
1036806.gt1kb.fna	1_Opera_unpolished_cat_contigs.fasta_200_metabat_genomes.249.fa	96.6763	2.90234	69.9373	Bin Selected
1365_F_run201.final.scaffolds.gt1kb.fna	1_Opera_unpolished_cat_contigs.fasta_400_metabat_genomes.17.fa	95.0673	4.90055	69.5479	Bin Selected
1030713.gt1kb.fna	1_Opera_unpolished_cat_contigs.fasta_0.7_maxbin2_genomes.96.fasta	94.7573	5.26662	68.8491	Bin Selected
1036656.gt1kb.fna	1_Opera_unpolished_cat_contigs.fasta_200_metabat_genomes.408.fa	96.0676	3.54795	68.6874	Bin Selected
1030734.gt1kb.fna	1_Opera_unpolished_cat_contigs.fasta_540_concoct_genomes.82.fasta	94.9376	4.97695	68.567	Bin Selected
1035984.gt1kb.fna	1_Opera_unpolished_cat_contigs.fasta_540_concoct_genomes.45.fasta	94.8082	5.16595	68.366	Bin Selected
1048915.gt1kb.fna	1_Opera_unpolished_cat_contigs.fasta_300_metabat_genomes.399.fa	95.0718	4.81966	68.265	Bin Selected
1048786.gt1kb.fna	1_Opera_unpolished_cat_contigs.fasta_200_metabat_genomes.285.fa	95.6206	4.04318	67.8764	Bin Selected
1030911.gt1kb.fna	1_Opera_unpolished_cat_contigs.fasta_300_metabat_genomes.402.fa	95.494	4.15285	67.6377	Bin Selected
1285_CD_run189.final.scaffolds.gt1kb.fna	1_Opera_unpolished_cat_contigs.fasta_0.5_maxbin2_genomes.330.fasta	94.8868	5.10527	67.6369	Bin Selected
1030770.gt1kb.fna	1_Opera_unpolished_cat_contigs.fasta_0.3_maxbin2_genomes.137.fasta	94.8285	5.06636	67.5994	Bin Selected
1220_AQ_run172_run176.final.scaffolds.gt1kb.fna	1_Opera_unpolished_cat_contigs.fasta_0.7_maxbin2_genomes.63.fasta	94.7825	5.15454	67.5626	Bin Selected
1036668.gt1kb.fna	1_Opera_unpolished_cat_contigs.fasta_0.3_maxbin2_genomes.72.fasta	95.708	3.89208	67.3337	Bin Selected
1049077.gt1kb.fna	1_Opera_unpolished_cat_contigs.fasta_500_metabat_genomes.198.fa	94.5961	5.37937	67.264	Bin Selected
1139_CL_run158.final.scaffolds.gt1kb.fna	1_Opera_unpolished_cat_contigs.fasta_0.3_maxbin2_genomes.151.fasta	94.6196	5.34883	67.0603	Bin Selected
1139_G_run158_run162.final.scaffolds.gt1kb.fna	1_Opera_unpolished_cat_contigs.fasta_500_metabat_genomes.181.fa	94.645	5.34822	66.9127	Bin Selected
1220_AZ_run172_run176_run188.final.scaffolds.gt1kb.fna	1_Opera_unpolished_cat_contigs.fasta_0.7_maxbin2_genomes.189.fasta	95.2253	4.57999	66.452	Bin Selected
1048972.gt1kb.fna	1_Opera_unpolished_cat_contigs.fasta_0.3_maxbin2_genomes.342.fasta	95.0083	4.74669	66.1398	Bin Selected
1139_BC_run158_run162.final.scaffolds.gt1kb.fna	1_Opera_unpolished_cat_contigs.fasta_0.3_maxbin2_genomes.281.fasta	94.109	5.9826	65.468	Bin Selected
1048987.gt1kb.fna	1_Opera_unpolished_cat_contigs.fasta_0.9_maxbin2_genomes.245.fasta	94.6285	5.21302	65.1285	Bin Selected
1030749.gt1kb.fna	1_Opera_unpolished_cat_contigs.fasta_400_metabat_genomes.116.fa	94.2055	5.5199	65.1031	Bin Selected
1286_BY_run191.final.scaffolds.gt1kb.fna	1_Opera_unpolished_cat_contigs.fasta_200_metabat_genomes.196.fa	94.1802	5.81487	64.7796	Bin Selected
1036677.gt1kb.fna	1_Opera_unpolished_cat_contigs.fasta_0.7_maxbin2_genomes.85.fasta	94.0894	5.83366	63.8152	Bin Selected
1220_CE_run172_run176_run188.final.scaffolds.gt1kb.fna	1_Opera_unpolished_cat_contigs.fasta_0.7_maxbin2_genomes.230.fasta	94.678	4.99467	63.6778	Bin Selected
1048867.gt1kb.fna	1_Opera_unpolished_cat_contigs.fasta_200_metabat_genomes.213.fa	94.2228	5.5802	63.197	Bin Selected
1035990.gt1kb.fna	1_Opera_unpolished_cat_contigs.fasta_540_concoct_genomes.38.fasta	93.9432	6.01339	63.1158	Bin Selected
1220_W_run172_run176.final.scaffolds.gt1kb.fna	1_Opera_unpolished_cat_contigs.fasta_300_metabat_genomes.508.fa	94.5418	5.17429	62.8716	Bin Selected
evo_1220_Q.030.fna	1_Opera_unpolished_cat_contigs.fasta_500_metabat_genomes.498.fa	94.5647	5.1255	62.6475	Bin Selected
1030917.gt1kb.fna	1_Opera_unpolished_cat_contigs.fasta_200_metabat_genomes.54.fa	94.1959	5.53289	62.117	Bin Selected
1286_BX_run191.final.scaffolds.gt1kb.fna	1_Opera_unpolished_cat_contigs.fasta_200_metabat_genomes.43.fa	93.7192	6.73714	62.0567	Bin Selected
1030860.gt1kb.fna	1_Opera_unpolished_cat_contigs.fasta_0.3_maxbin2_genomes.174.fasta	93.7311	6.21381	61.5908	Bin Selected
1048873.gt1kb.fna	1_Opera_unpolished_cat_contigs.fasta_200_metabat_genomes.409.fa	93.7322	6.19198	61.2772	Bin Selected
1048879.gt1kb.fna	1_Opera_unpolished_cat_contigs.fasta_0.3_maxbin2_genomes.312.fasta	93.7095	6.2789	61.0016	Bin Selected
1287_G_run192_run197.final.scaffolds.gt1kb.fna	1_Opera_unpolished_cat_contigs.fasta_200_metabat_genomes.552.fa	96.6425	2.58164	60.8437	Bin Selected
1048780.gt1kb.fna	1_Opera_unpolished_cat_contigs.fasta_200_metabat_genomes.250.fa	94.0579	5.64244	60.642	Bin Selected
1286_AW_run191_run197.final.scaffolds.gt1kb.fna	1_Opera_unpolished_cat_contigs.fasta_400_metabat_genomes.414.fa	93.4458	6.5738	59.7716	Bin Selected
1220_AP_run172_run176_run188.final.scaffolds.gt1kb.fna	1_Opera_unpolished_cat_contigs.fasta_200_metabat_genomes.487.fa	94.3543	5.13651	59.5588	Bin Selected
1286_CG_run191.final.scaffolds.gt1kb.fna	1_Opera_unpolished_cat_contigs.fasta_0.3_maxbin2_genomes.54.fasta	95.0976	4.3626	59.4964	Bin Selected
1285_BE_run189_run193.final.scaffolds.gt1kb.fna	1_Opera_unpolished_cat_contigs.fasta_400_metabat_genomes.360.fa	95.3045	3.87862	59.0514	Bin Selected
1286_L_run191_run197.final.scaffolds.gt1kb.fna	1_Opera_unpolished_cat_contigs.fasta_200_metabat_genomes.348.fa	94.5515	4.78869	58.83	Bin Selected
1048777.gt1kb.fna	1_Opera_unpolished_cat_contigs.fasta_0.3_maxbin2_genomes.55.fasta	93.124	6.89172	58.6645	Bin Selected
1036587.gt1kb.fna	1_Opera_unpolished_cat_contigs.fasta_200_metabat_genomes.92.fa	93.4523	6.32617	58.6264	Bin Selected
1035945.gt1kb.fna	1_Opera_unpolished_cat_contigs.fasta_0.9_maxbin2_genomes.18.fasta	93.5819	6.13254	58.3798	Bin Selected
1220_AA_run172_run176_run188.final.scaffolds.gt1kb.fna	1_Opera_unpolished_cat_contigs.fasta_500_metabat_genomes.298.fa	93.1189	6.81564	57.9754	Bin Selected
1285_A_run188_run192.final.scaffolds.gt1kb.fna	1_Opera_unpolished_cat_contigs.fasta_0.3_maxbin2_genomes.353.fasta	93.1627	6.82462	57.669	Bin Selected
1036002.gt1kb.fna	1_Opera_unpolished_cat_contigs.fasta_200_metabat_genomes.155.fa	93.132	6.72855	57.5507	Bin Selected
1048891.gt1kb.fna	1_Opera_unpolished_cat_contigs.fasta_540_concoct_genomes.27.fasta	92.9153	7.01548	56.576	Bin Selected
1030785.gt1kb.fna	1_Opera_unpolished_cat_contigs.fasta_0.3_maxbin2_genomes.121.fasta	92.3882	7.90069	56.4294	Bin Selected
1030839.gt1kb.fna	1_Opera_unpolished_cat_contigs.fasta_200_metabat_genomes.400.fa	95.9935	2.97439	56.4032	Bin Selected
1036584.gt1kb.fna	1_Opera_unpolished_cat_contigs.fasta_0.7_maxbin2_genomes.69.fasta	93.703	5.65269	56.0075	Bin Selected
1220_BK_run172_run176.final.scaffolds.gt1kb.fna	1_Opera_unpolished_cat_contigs.fasta_200_metabat_genomes.174.fa	93.1276	6.54378	55.2785	Bin Selected
1048900.gt1kb.fna	1_Opera_unpolished_cat_contigs.fasta_400_metabat_genomes.127.fa	93.3208	6.20305	55.1044	Bin Selected
1286_X_run191_run197.final.scaffolds.gt1kb.fna	1_Opera_unpolished_cat_contigs.fasta_200_metabat_genomes.55.fa	93.1544	6.65058	54.8571	Bin Selected
1036605.gt1kb.fna	1_Opera_unpolished_cat_contigs.fasta_200_metabat_genomes.209.fa	92.8309	6.94862	54.8211	Bin Selected
1048888.gt1kb.fna	1_Opera_unpolished_cat_contigs.fasta_0.9_maxbin2_genomes.197.fasta	93.0643	7.42412	54.441	Bin Selected
1286_CR_run191.final.scaffolds.gt1kb.fna	1_Opera_unpolished_cat_contigs.fasta_0.3_maxbin2_genomes.224.fasta	92.4709	7.63797	54.2575	Bin Selected
1287_AV_run192_run197.final.scaffolds.gt1kb.fna	1_Opera_unpolished_cat_contigs.fasta_0.3_maxbin2_genomes.141.fasta	91.8541	8.74005	54.0406	Bin Selected
1220_AH_run172_run176_run188.final.scaffolds.gt1kb.fna	1_Opera_unpolished_cat_contigs.fasta_0.5_maxbin2_genomes.80.fasta	92.6735	6.77785	51.6799	Bin Selected
1220_BU_run172_run176.final.scaffolds.gt1kb.fna	1_Opera_unpolished_cat_contigs.fasta_200_metabat_genomes.436.fa	92.1947	7.78269	51.5231	Bin Selected
1036779.gt1kb.fna	1_Opera_unpolished_cat_contigs.fasta_0.5_maxbin2_genomes.244.fasta	92.1833	7.63941	51.2207	Bin Selected
1036794.gt1kb.fna	1_Opera_unpolished_cat_contigs.fasta_0.3_maxbin2_genomes.44.fasta	92.161	7.42278	50.1485	Bin Selected
1036713.gt1kb.fna	1_Opera_unpolished_cat_contigs.fasta_0.3_maxbin2_genomes.183.fasta	93.8062	4.91176	50.0325	Bin Selected
1285_CP_run189.final.scaffolds.gt1kb.fna	1_Opera_unpolished_cat_contigs.fasta_200_metabat_genomes.162.fa	92.0355	7.94518	49.9349	Bin Selected
1285_CQ_run189.final.scaffolds.gt1kb.fna	1_Opera_unpolished_cat_contigs.fasta_0.9_maxbin2_genomes.233.fasta	93.1608	6.6411	49.8694	Bin Selected
1287_BL_run192_run197.final.scaffolds.gt1kb.fna	1_Opera_unpolished_cat_contigs.fasta_0.3_maxbin2_genomes.305.fasta	91.8513	8.16331	49.7829	Bin Selected
1048951.gt1kb.fna	1_Opera_unpolished_cat_contigs.fasta_0.3_maxbin2_genomes.116.fasta	91.8253	7.64418	47.798	Bin Selected
1036545.gt1kb.fna	1_Opera_unpolished_cat_contigs.fasta_670_concoct_genomes.45.fasta	91.7686	7.7837	47.7871	Bin Selected
1286_CQ_run191_run197_run206.final.scaffolds.gt1kb.fna	1_Opera_unpolished_cat_contigs.fasta_670_concoct_genomes.132.fasta	92.0709	7.21678	47.091	Bin Selected
1010920.gt1kb.fna	1_Opera_unpolished_cat_contigs.fasta_0.7_maxbin2_genomes.51.fasta	91.463	8.22185	46.8779	Bin Selected
1286_CH_run191.final.scaffolds.gt1kb.fna	1_Opera_unpolished_cat_contigs.fasta_500_metabat_genomes.326.fa	91.2855	8.61975	46.8544	Bin Selected
1030965.gt1kb.fna	1_Opera_unpolished_cat_contigs.fasta_0.5_maxbin2_genomes.53.fasta	91.2886	8.5006	46.4066	Bin Selected
1030731.gt1kb.fna	1_Opera_unpolished_cat_contigs.fasta_200_metabat_genomes.133.fa	90.3944	10.4122	44.5985	Bin Selected
1287_BM_run192.final.scaffolds.gt1kb.fna	1_Opera_unpolished_cat_contigs.fasta_500_metabat_genomes.410.fa	90.6691	9.51558	42.8923	Bin Selected
1049086.gt1kb.fna	1_Opera_unpolished_cat_contigs.fasta_200_metabat_genomes.177.fa	90.788	8.76418	42.523	Bin Selected
evo_1030827.033.fna	1_Opera_unpolished_cat_contigs.fasta_300_metabat_genomes.481.fa	90.8833	7.71635	42.4735	Bin Selected
1286_U_run191_run197.final.scaffolds.gt1kb.fna	1_Opera_unpolished_cat_contigs.fasta_0.3_maxbin2_genomes.330.fasta	90.784	9.02584	42.4023	Bin Selected
1139_CG_run158_run162.final.scaffolds.gt1kb.fna	1_Opera_unpolished_cat_contigs.fasta_0.9_maxbin2_genomes.278.fasta	91.4464	7.49771	42.3483	Bin Selected
1220_BQ_run172_run176.final.scaffolds.gt1kb.fna	1_Opera_unpolished_cat_contigs.fasta_0.9_maxbin2_genomes.202.fasta	91.8397	6.75313	42.2366	Bin Selected
1285_AI_run188.final.scaffolds.gt1kb.fna	1_Opera_unpolished_cat_contigs.fasta_500_metabat_genomes.369.fa	90.9966	8.2645	41.7722	Bin Selected
1139_I_run158_run162.final.scaffolds.gt1kb.fna	1_Opera_unpolished_cat_contigs.fasta_200_metabat_genomes.478.fa	90.9161	8.68741	41.5039	Bin Selected
1030710.gt1kb.fna	1_Opera_unpolished_cat_contigs.fasta_200_metabat_genomes.67.fa	90.7244	8.8437	41.2433	Bin Selected
1286_BA_run191_run197.final.scaffolds.gt1kb.fna	1_Opera_unpolished_cat_contigs.fasta_0.3_maxbin2_genomes.399.fasta	90.5686	9.03113	40.9105	Bin Selected
1030773.gt1kb.fna	1_Opera_unpolished_cat_contigs.fasta_500_metabat_genomes.208.fa	90.3188	9.36805	40.5824	Bin Selected
1030803.gt1kb.fna	1_Opera_unpolished_cat_contigs.fasta_640_concoct_genomes.32.fasta	90.0232	9.68543	38.8351	Bin Selected
1287_CI_run192.final.scaffolds.gt1kb.fna	1_Opera_unpolished_cat_contigs.fasta_0.3_maxbin2_genomes.307.fasta	89.9845	9.77001	38.2834	Bin Selected
1220_BH_run172_run176_run188.final.scaffolds.gt1kb.fna	1_Opera_unpolished_cat_contigs.fasta_0.7_maxbin2_genomes.163.fasta	90.2299	9.10188	38.2586	Bin Selected
1220_BI_run172_run176_run188.final.scaffolds.gt1kb.fna	1_Opera_unpolished_cat_contigs.fasta_0.9_maxbin2_genomes.248.fasta	89.5905	10.7148	37.9574	Bin Selected
1287_Y_run192_run197.final.scaffolds.gt1kb.fna	1_Opera_unpolished_cat_contigs.fasta_0.9_maxbin2_genomes.230.fasta	89.7595	10.1174	37.7397	Bin Selected
1021_G_run134.final.scaffolds.gt1kb.fna	1_Opera_unpolished_cat_contigs.fasta_200_metabat_genomes.199.fa	90.0129	9.43036	37.6034	Bin Selected
1286_M_run191_run197.final.scaffolds.gt1kb.fna	1_Opera_unpolished_cat_contigs.fasta_0.3_maxbin2_genomes.327.fasta	89.597	10.5114	37.1603	Bin Selected
1030797.gt1kb.fna	1_Opera_unpolished_cat_contigs.fasta_0.5_maxbin2_genomes.118.fasta	90.0784	9.16241	36.9488	Bin Selected
1287_AF_run192_run197.final.scaffolds.gt1kb.fna	1_Opera_unpolished_cat_contigs.fasta_400_metabat_genomes.158.fa	89.5822	10.3367	36.9448	Bin Selected
1036674.gt1kb.fna	1_Opera_unpolished_cat_contigs.fasta_0.5_maxbin2_genomes.236.fasta	93.2528	4.19361	36.6918	Bin Selected
1139_V_run158_run162.final.scaffolds.gt1kb.fna	1_Opera_unpolished_cat_contigs.fasta_0.3_maxbin2_genomes.241.fasta	89.424	10.5398	36.3932	Bin Selected
1139_J_run158_run162.final.scaffolds.gt1kb.fna	1_Opera_unpolished_cat_contigs.fasta_300_metabat_genomes.138.fa	89.612	10.3539	35.7812	Bin Selected
1030704.gt1kb.fna	1_Opera_unpolished_cat_contigs.fasta_300_metabat_genomes.76.fa	88.965	11.7036	34.8705	Bin Selected
1030845.gt1kb.fna	1_Opera_unpolished_cat_contigs.fasta_0.5_maxbin2_genomes.185.fasta	97.9416	0.814088	34.532	Bin Selected
1220_I_run172_run176_run188.final.scaffolds.gt1kb.fna	1_Opera_unpolished_cat_contigs.fasta_0.7_maxbin2_genomes.178.fasta	89.3748	10.0878	34.1539	Bin Selected
1285_AJ_run188.final.scaffolds.gt1kb.fna	1_Opera_unpolished_cat_contigs.fasta_300_metabat_genomes.317.fa	90.0108	8.49533	33.3816	Bin Selected
1220_BV_run172_run176.final.scaffolds.gt1kb.fna	1_Opera_unpolished_cat_contigs.fasta_200_metabat_genomes.239.fa	90.3029	7.69601	32.984	Bin Selected
1036659.gt1kb.fna	1_Opera_unpolished_cat_contigs.fasta_200_metabat_genomes.61.fa	88.8811	10.8813	32.393	Bin Selected
1048762.gt1kb.fna	1_Opera_unpolished_cat_contigs.fasta_0.3_maxbin2_genomes.115.fasta	88.4671	12.0816	32.3861	Bin Selected
1021_M_run134.final.scaffolds.gt1kb.fna	1_Opera_unpolished_cat_contigs.fasta_0.5_maxbin2_genomes.223.fasta	88.8946	10.9984	32.1615	Bin Selected
1285_AG_run188_run192_run197.final.scaffolds.gt1kb.fna	1_Opera_unpolished_cat_contigs.fasta_0.3_maxbin2_genomes.140.fasta	89.0899	10.1487	31.6544	Bin Selected
1048765.gt1kb.fna	1_Opera_unpolished_cat_contigs.fasta_300_metabat_genomes.62.fa	88.6518	11.1909	31.5037	Bin Selected
1285_BC_run189.final.scaffolds.gt1kb.fna	1_Opera_unpolished_cat_contigs.fasta_0.3_maxbin2_genomes.207.fasta	91.0017	6.19126	31.4105	Bin Selected
1030929.gt1kb.fna	1_Opera_unpolished_cat_contigs.fasta_200_metabat_genomes.186.fa	88.5949	11.4502	31.4061	Bin Selected
1287_AT_run192_run197.final.scaffolds.gt1kb.fna	1_Opera_unpolished_cat_contigs.fasta_200_metabat_genomes.415.fa	89.9308	7.82434	30.1761	Bin Selected
1048864.gt1kb.fna	1_Opera_unpolished_cat_contigs.fasta_0.3_maxbin2_genomes.156.fasta	88.2972	11.4122	28.7534	Bin Selected
1220_L_run172_run176.final.scaffolds.gt1kb.fna	1_Opera_unpolished_cat_contigs.fasta_0.5_maxbin2_genomes.161.fasta	88.2696	11.6196	28.4023	Bin Selected
1286_AT_run191_run197.final.scaffolds.gt1kb.fna	1_Opera_unpolished_cat_contigs.fasta_300_metabat_genomes.430.fa	88.5755	10.1062	27.1909	Bin Selected
1030809.gt1kb.fna	1_Opera_unpolished_cat_contigs.fasta_0.3_maxbin2_genomes.39.fasta	86.9248	12.0757	20.0305	Bin Selected
1049080.gt1kb.fna	1_Opera_unpolished_cat_contigs.fasta_0.9_maxbin2_genomes.59.fasta	86.6654	13.2527	19.2684	Bin Selected
1220_BT_run172_run176.final.scaffolds.gt1kb.fna	1_Opera_unpolished_cat_contigs.fasta_200_metabat_genomes.51.fa	86.6549	12.8458	18.9154	Bin Selected
1036593.gt1kb.fna	1_Opera_unpolished_cat_contigs.fasta_300_metabat_genomes.325.fa	86.4528	13.9296	18.5739	Bin Selected
1285_CJ_run189.final.scaffolds.gt1kb.fna	1_Opera_unpolished_cat_contigs.fasta_500_metabat_genomes.464.fa	86.6865	12.6418	18.4995	Bin Selected
1036611.gt1kb.fna	1_Opera_unpolished_cat_contigs.fasta_670_concoct_genomes.89.fasta	86.138	13.7314	16.6678	Bin Selected
1220_R_run172_run176.final.scaffolds.gt1kb.fna	1_Opera_unpolished_cat_contigs.fasta_0.7_maxbin2_genomes.48.fasta	85.8282	14.8971	15.6967	Bin Selected
1049041.gt1kb.fna	1_Opera_unpolished_cat_contigs.fasta_0.7_maxbin2_genomes.57.fasta	85.8068	13.6069	14.085	Bin Selected
1036572.gt1kb.fna	1_Opera_unpolished_cat_contigs.fasta_570_concoct_genomes.34.fasta	85.473	13.437	11.9363	Bin Selected
1048957.gt1kb.fna	1_Opera_unpolished_cat_contigs.fasta_570_concoct_genomes.77.fasta	85.1624	14.1866	10.9155	Bin Selected
1049065.gt1kb.fna	1_Opera_unpolished_cat_contigs.fasta_570_concoct_genomes.68.fasta	86.0949	9.31104	10.8789	Bin Selected
1287_CC_run192_run197.final.scaffolds.gt1kb.fna	1_Opera_unpolished_cat_contigs.fasta_200_metabat_genomes.319.fa	85.12	15.643	10.8345	Bin Selected
1048906.gt1kb.fna	1_Opera_unpolished_cat_contigs.fasta_670_concoct_genomes.26.fasta	84.9739	14.5995	9.51053	Bin Selected
1220_CC_run172_run176_run188.final.scaffolds.gt1kb.fna	1_Opera_unpolished_cat_contigs.fasta_0.3_maxbin2_genomes.185.fasta	84.8773	14.2989	8.31713	Bin Selected
1053010.gt1kb.fna	1_Opera_unpolished_cat_contigs.fasta_0.3_maxbin2_genomes.315.fasta	84.8677	14.3178	7.74895	Bin Selected
1048882.gt1kb.fna	1_Opera_unpolished_cat_contigs.fasta_0.5_maxbin2_genomes.83.fasta	84.0161	16.672	3.75845	Bin Selected
1030788.gt1kb.fna	1_Opera_unpolished_cat_contigs.fasta_300_metabat_genomes.112.fa	84.2532	14.1576	2.98466	Bin Selected
1287_BR_run192.final.scaffolds.gt1kb.fna	1_Opera_unpolished_cat_contigs.fasta_0.7_maxbin2_genomes.174.fasta	83.436	18.2762	0.420199	Bin Selected
1048768.gt1kb.fna	1_Opera_unpolished_cat_contigs.fasta_200_metabat_genomes.40.fa	83.2788	15.2594	-0.205556	Bin Selected
1285_U_run188.final.scaffolds.gt1kb.fna	1_Opera_unpolished_cat_contigs.fasta_0.3_maxbin2_genomes.247.fasta	83.4664	17.9664	-1.42243	Bin Selected
evo_1036569.031.fna	1_Opera_unpolished_cat_contigs.fasta_670_concoct_genomes.163.fasta	82.7421	17.4776	-2.46488	Bin Selected
1035972.gt1kb.fna	1_Opera_unpolished_cat_contigs.fasta_540_concoct_genomes.9.fasta	82.9592	16.6648	-2.53113	Bin Selected
1030818.gt1kb.fna	1_Opera_unpolished_cat_contigs.fasta_200_metabat_genomes.86.fa	82.2014	16.0461	-5.97973	Bin Selected
1220_AC_run172_run176_run188.final.scaffolds.gt1kb.fna	1_Opera_unpolished_cat_contigs.fasta_670_concoct_genomes.47.fasta	76.8945	4.98328	-8.44848	Bin Selected
1220_G_run172.final.scaffolds.gt1kb.fna	1_Opera_unpolished_cat_contigs.fasta_300_metabat_genomes.56.fa	81.784	17.1614	-8.79702	Bin Selected
1139_P_run158_run162.final.scaffolds.gt1kb.fna	1_Opera_unpolished_cat_contigs.fasta_200_metabat_genomes.165.fa	81.5417	15.6933	-9.31885	Bin Selected
1021_W_run134.final.scaffolds.gt1kb.fna	1_Opera_unpolished_cat_contigs.fasta_200_metabat_genomes.305.fa	80.9046	14.1877	-10.9131	Bin Selected
1285_BS_run189_run193.final.scaffolds.gt1kb.fna	1_Opera_unpolished_cat_contigs.fasta_0.7_maxbin2_genomes.223.fasta	81.5843	16.8316	-11.1378	Bin Selected
1286_C_run191_run197.final.scaffolds.gt1kb.fna	1_Opera_unpolished_cat_contigs.fasta_200_metabat_genomes.103.fa	81.0489	16.2394	-12.8582	Bin Selected
1285_F_run188.final.scaffolds.gt1kb.fna	1_Opera_unpolished_cat_contigs.fasta_0.3_maxbin2_genomes.235.fasta	79.1035	13.7246	-17.5811	Bin Selected
1220_C_run172_run176.final.scaffolds.gt1kb.fna	1_Opera_unpolished_cat_contigs.fasta_300_metabat_genomes.221.fa	64.1512	5.81092	-18.6562	Bin Selected
1139_BS_run158_run162.final.scaffolds.gt1kb.fna	1_Opera_unpolished_cat_contigs.fasta_200_metabat_genomes.128.fa	80.8646	20.894	-21.1904	Bin Selected
1285_AE_run188.final.scaffolds.gt1kb.fna	1_Opera_unpolished_cat_contigs.fasta_0.7_maxbin2_genomes.288.fasta	79.1901	18.3293	-22.2442	Bin Selected
evo_1052962.028.fna	1_Opera_unpolished_cat_contigs.fasta_200_metabat_genomes.540.fa	78.5479	15.9583	-22.5982	Bin Selected
1286_AU_run191_run197.final.scaffolds.gt1kb.fna	1_Opera_unpolished_cat_contigs.fasta_300_metabat_genomes.363.fa	79.6194	23.7785	-26.2238	Bin Selected
1048918.gt1kb.fna	1_Opera_unpolished_cat_contigs.fasta_300_metabat_genomes.200.fa	77.4561	20.098	-30.8155	Bin Selected
1285_Y_run188.final.scaffolds.gt1kb.fna	1_Opera_unpolished_cat_contigs.fasta_300_metabat_genomes.279.fa	76.6206	18.1857	-31.4856	Bin Selected
1021_L_run134.final.scaffolds.gt1kb.fna	1_Opera_unpolished_cat_contigs.fasta_300_metabat_genomes.47.fa	77.147	19.3714	-31.7039	Bin Selected
1286_A_run191.final.scaffolds.gt1kb.fna	1_Opera_unpolished_cat_contigs.fasta_300_metabat_genomes.434.fa	82.2118	22.1424	-31.7181	Bin Selected
1048876.gt1kb.fna	1_Opera_unpolished_cat_contigs.fasta_0.5_maxbin2_genomes.237.fasta	24.3171	8.8223	-41.2759	Bin Selected
1048903.gt1kb.fna	1_Opera_unpolished_cat_contigs.fasta_640_concoct_genomes.43.fasta	38.2524	9.74356	-42.691	Bin Selected
1220_BA_run172_run176_run188.final.scaffolds.gt1kb.fna	1_Opera_unpolished_cat_contigs.fasta_500_metabat_genomes.72.fa	52.0354	10.8916	-42.6921	Bin Selected
1021_BD_run134.final.scaffolds.gt1kb.fna	1_Opera_unpolished_cat_contigs.fasta_400_metabat_genomes.169.fa	75.8141	23.4739	-44.0276	Bin Selected
1139_BV_run158_run162.final.scaffolds.gt1kb.fna	1_Opera_unpolished_cat_contigs.fasta_300_metabat_genomes.58.fa	76.2505	23.2169	-44.9184	Bin Selected
evo_1036686.021.fna	1_Opera_unpolished_cat_contigs.fasta_0.3_maxbin2_genomes.340.fasta	75.3001	24.2287	-48.0103	Bin Selected
1053016.gt1kb.fna	1_Opera_unpolished_cat_contigs.fasta_0.3_maxbin2_genomes.278.fasta	26.6806	10.4161	-48.2559	Bin Selected
1049068.gt1kb.fna	1_Opera_unpolished_cat_contigs.fasta_540_concoct_genomes.46.fasta	43.8028	12.8326	-54.2367	Bin Selected
1139_F_run158_run162.final.scaffolds.gt1kb.fna	1_Opera_unpolished_cat_contigs.fasta_500_metabat_genomes.60.fa	64.0846	17.0578	-54.8651	Bin Selected
1036686.gt1kb.fna	1_Opera_unpolished_cat_contigs.fasta_200_metabat_genomes.372.fa	50.1591	14.9665	-60.1673	Bin Selected
1285_AH_run188.final.scaffolds.gt1kb.fna	1_Opera_unpolished_cat_contigs.fasta_400_metabat_genomes.66.fa	73.8839	28.1296	-63.1823	Bin Selected
evo_1030719.021.fna	1_Opera_unpolished_cat_contigs.fasta_640_concoct_genomes.154.fasta	72.3352	27.3767	-65.8453	Bin Selected
1021_N_run134.final.scaffolds.gt1kb.fna	1_Opera_unpolished_cat_contigs.fasta_300_metabat_genomes.97.fa	0.330241	14.5321	-72.6121	Bin Selected
1035897.gt1kb.fna	1_Opera_unpolished_cat_contigs.fasta_570_concoct_genomes.18.fasta	69.4554	28.9623	-78.5469	Bin Selected
1220_CD_run172_run176_run188.final.scaffolds.gt1kb.fna	1_Opera_unpolished_cat_contigs.fasta_500_metabat_genomes.168.fa	68.3098	28.7075	-81.8508	Bin Selected
1220_AK_run172_run176.final.scaffolds.gt1kb.fna	1_Opera_unpolished_cat_contigs.fasta_400_metabat_genomes.36.fa	67.7323	28.3355	-82.1988	Bin Selected
1286_AM_run191.final.scaffolds.gt1kb.fna	1_Opera_unpolished_cat_contigs.fasta_200_metabat_genomes.88.fa	69.7005	31.1776	-84.2528	Bin Selected
1287_BV_run192.final.scaffolds.gt1kb.fna	1_Opera_unpolished_cat_contigs.fasta_300_metabat_genomes.118.fa	56.1629	23.0233	-85.6341	Bin Selected
1048657.gt1kb.fna	1_Opera_unpolished_cat_contigs.fasta_0.9_maxbin2_genomes.14.fasta	68.6607	30.9035	-86.9707	Bin Selected
1365_E_run201.final.scaffolds.gt1kb.fna	1_Opera_unpolished_cat_contigs.fasta_0.3_maxbin2_genomes.112.fasta	70.4922	34.6924	-91.1655	Bin Selected
1036689.gt1kb.fna	1_Opera_unpolished_cat_contigs.fasta_200_metabat_genomes.50.fa	67.205	31.2042	-92.0455	Bin Selected
1048912.gt1kb.fna	1_Opera_unpolished_cat_contigs.fasta_400_metabat_genomes.81.fa	50.3844	23.3189	-92.9595	Bin Selected
evo_1036662.017.fna	1_Opera_unpolished_cat_contigs.fasta_0.9_maxbin2_genomes.220.fasta	69.6896	34.2345	-101.312	Bin Selected
1365_H_run201.final.scaffolds.gt1kb.fna	1_Opera_unpolished_cat_contigs.fasta_0.3_maxbin2_genomes.66.fasta	62.7316	30.8564	-103.224	Bin Selected
1030830.gt1kb.fna	1_Opera_unpolished_cat_contigs.fasta_200_metabat_genomes.18.fa	63.8377	34.0598	-110.223	Bin Selected
1030890.gt1kb.fna	1_Opera_unpolished_cat_contigs.fasta_500_metabat_genomes.14.fa	63.2582	34.579	-113.48	Bin Selected
1036776.gt1kb.fna	1_Opera_unpolished_cat_contigs.fasta_300_metabat_genomes.25.fa	60.7995	33.3099	-114.868	Bin Selected
1052983.gt1kb.fna	1_Opera_unpolished_cat_contigs.fasta_500_metabat_genomes.490.fa	44.7716	27.4974	-115.298	Bin Selected
1048930.gt1kb.fna	1_Opera_unpolished_cat_contigs.fasta_500_metabat_genomes.20.fa	61.7674	35.3305	-119.873	Bin Selected
1021_F_run134.final.scaffolds.gt1kb.fna	1_Opera_unpolished_cat_contigs.fasta_300_metabat_genomes.156.fa	64.2198	38.9684	-126.807	Bin Selected
1021_AG_run134.final.scaffolds.gt1kb.fna	1_Opera_unpolished_cat_contigs.fasta_0.3_maxbin2_genomes.86.fasta	60.5415	40.7798	-142.901	Bin Selected
1285_O_run188.final.scaffolds.gt1kb.fna	1_Opera_unpolished_cat_contigs.fasta_200_metabat_genomes.116.fa	61.3728	41.8599	-143.327	Bin Selected
1285_BU_run189_run193.final.scaffolds.gt1kb.fna	1_Opera_unpolished_cat_contigs.fasta_400_metabat_genomes.2.fa	1.1627	29.7471	-148.389	Bin Selected
1285_BQ_run189.final.scaffolds.gt1kb.fna	1_Opera_unpolished_cat_contigs.fasta_200_metabat_genomes.39.fa	36.6642	33.6207	-149.13	Bin Selected
1220_BW_run172_run176.final.scaffolds.gt1kb.fna	1_Opera_unpolished_cat_contigs.fasta_200_metabat_genomes.135.fa	51.0676	40.8545	-161.774	Bin Selected
1220_BC_run172_run176_run188.final.scaffolds.gt1kb.fna	1_Opera_unpolished_cat_contigs.fasta_540_concoct_genomes.43.fasta	0.0688903	32.9951	-164.953	Bin Selected
evo_1048969.002.fna	1_Opera_unpolished_cat_contigs.fasta_500_metabat_genomes.249.fa	57.0464	45.2878	-166.058	Bin Selected
1139_CC_run158_run162.final.scaffolds.gt1kb.fna	1_Opera_unpolished_cat_contigs.fasta_500_metabat_genomes.32.fa	51.1145	43.2785	-171.163	Bin Selected
1287_AA_run192_run197.final.scaffolds.gt1kb.fna	1_Opera_unpolished_cat_contigs.fasta_500_metabat_genomes.29.fa	51.6459	45.1153	-177.482	Bin Selected
1030956.gt1kb.fna	1_Opera_unpolished_cat_contigs.fasta_0.5_maxbin2_genomes.16.fasta	48.3438	47.3355	-192.569	Bin Selected
1287_BU_run192.final.scaffolds.gt1kb.fna	1_Opera_unpolished_cat_contigs.fasta_0.3_maxbin2_genomes.60.fasta	52.2497	49.622	-194.919	Bin Selected
1286_E_run191.final.scaffolds.gt1kb.fna	1_Opera_unpolished_cat_contigs.fasta_200_metabat_genomes.388.fa	41.9497	46.1408	-197.551	Bin Selected
1285_CM_run189.final.scaffolds.gt1kb.fna	1_Opera_unpolished_cat_contigs.fasta_0.3_maxbin2_genomes.33.fasta	33.256	44.4101	-199.997	Bin Selected
1139_BQ_run158_run162.final.scaffolds.gt1kb.fna	1_Opera_unpolished_cat_contigs.fasta_670_concoct_genomes.54.fasta	20.4458	42.7542	-202.842	Bin Selected
1139_S_run158_run162.final.scaffolds.gt1kb.fna	1_Opera_unpolished_cat_contigs.fasta_0.3_maxbin2_genomes.47.fasta	1.78711	46.9758	-234.025	Bin Selected
1285_AF_run188.final.scaffolds.gt1kb.fna	1_Opera_unpolished_cat_contigs.fasta_640_concoct_genomes.2.fasta	0.0613265	47.8298	-239.12	Bin Selected
1287_B_run192.final.scaffolds.gt1kb.fna	1_Opera_unpolished_cat_contigs.fasta_0.3_maxbin2_genomes.25.fasta	38.8163	56.1714	-245.466	Bin Selected
1053007.gt1kb.fna	1_Opera_unpolished_cat_contigs.fasta_0.3_maxbin2_genomes.9.fasta	0.0284018	51.4906	-257.438	Bin Selected
1220_AU_run172_run176_run188.final.scaffolds.gt1kb.fna	1_Opera_unpolished_cat_contigs.fasta_200_metabat_genomes.272.fa	0.831692	55.3035	-276.054	Bin Selected
1286_CB_run191_run197.final.scaffolds.gt1kb.fna	1_Opera_unpolished_cat_contigs.fasta_300_metabat_genomes.205.fa	36.1792	62.577	-277.443	Bin Selected
1285_AO_run189_run193.final.scaffolds.gt1kb.fna	1_Opera_unpolished_cat_contigs.fasta_300_metabat_genomes.109.fa	26.7865	62.0258	-289.572	Bin Selected
1287_CK_run192_run197.final.scaffolds.gt1kb.fna	1_Opera_unpolished_cat_contigs.fasta_500_metabat_genomes.19.fa	33.5768	66.4959	-298.863	Bin Selected
1287_BZ_run192_run197.final.scaffolds.gt1kb.fna	1_Opera_unpolished_cat_contigs.fasta_0.3_maxbin2_genomes.18.fasta	30.5054	67.2839	-306.921	Bin Selected
1286_CC_run191.final.scaffolds.gt1kb.fna	1_Opera_unpolished_cat_contigs.fasta_200_metabat_genomes.12.fa	25.0024	70.2435	-327.805	Bin Selected
1139_AX_run158_run162.final.scaffolds.gt1kb.fna	1_Opera_unpolished_cat_contigs.fasta_0.7_maxbin2_genomes.66.fasta	49.8323	85.9573	-344.727	Bin Selected
1287_CM_run206.final.scaffolds.gt1kb.fna	1_Opera_unpolished_cat_contigs.fasta_300_metabat_genomes.100.fa	46.4708	86.0088	-355.488	Bin Selected
1286_AQ_run191_run197.final.scaffolds.gt1kb.fna	1_Opera_unpolished_cat_contigs.fasta_200_metabat_genomes.17.fa	25.7035	87.3688	-407.332	Bin Selected
1285_BY_run189.final.scaffolds.gt1kb.fna	1_Opera_unpolished_cat_contigs.fasta_500_metabat_genomes.26.fa	41.2955	106.433	-460.632	Bin Selected
1139_CD_run158_run162.final.scaffolds.gt1kb.fna	1_Opera_unpolished_cat_contigs.fasta_200_metabat_genomes.150.fa	17.5945	102.726	-492.434	Bin Selected
1285_AR_run189.final.scaffolds.gt1kb.fna	1_Opera_unpolished_cat_contigs.fasta_200_metabat_genomes.271.fa	35.6526	110.225	-499.376	Bin Selected
1030746.gt1kb.fna	bin325_mag_polished.fa	99.9953	0.0046506	99.9709	Refined
1021_O_run134.final.scaffolds.gt1kb.fna	bin57_mag_polished.fa	100	0	99.7895	Refined
1286_CF_run191_run197.final.scaffolds.gt1kb.fna	bin294_mag_polished.fa	100	0	99.6908	Refined
1285_BA_run189.final.scaffolds.gt1kb.fna	bin42_mag_polished.fa	99.9746	0.0254041	99.6864	Refined
1036647.gt1kb.fna	bin102_mag_polished.fa	99.9996	0.000400004	99.6579	Refined
1285_AN_run189_run193.final.scaffolds.gt1kb.fna	bin205_mag_polished.fa	100	0	99.5608	Refined
1030893.gt1kb.fna	bin139_mag_polished.fa	99.9735	0.0266248	99.5576	Refined
1030743.gt1kb.fna	bin358_mag_polished.fa	99.9739	0.0260824	99.5533	Refined
1049029.gt1kb.fna	bin338_mag_polished.fa	99.9836	0.0164075	99.3078	Refined
1036638.gt1kb.fna	bin179_mag_polished.fa	99.9992	0.000794791	99.1119	Refined
1030794.gt1kb.fna	bin50_mag_polished.fa	99.9592	0.0404768	98.8418	Refined
1139_BT_run162_run167.final.scaffolds.gt1kb.fna	bin276_mag_polished.fa	99.9956	0.00436795	98.8124	Refined
1048948.gt1kb.fna	bin286_mag_polished.fa	99.9873	0.0125682	98.7687	Refined
1139_CM_run158_run162.final.scaffolds.gt1kb.fna	bin288_mag_polished.fa	99.9874	0.0126312	98.7294	Refined
1036008.gt1kb.fna	bin210_mag_polished.fa	99.9407	0.0585873	98.5145	Refined
1286_AY_run191_run197.final.scaffolds.gt1kb.fna	bin19_mag_polished.fa	99.9765	0.0232106	98.4548	Refined
1048927.gt1kb.fna	bin207_mag_polished.fa	99.9419	0.0576899	98.4536	Refined
1049047.gt1kb.fna	bin214_mag_polished.fa	99.9979	0.00207714	98.4339	Refined
1287_O_run192_run197.final.scaffolds.gt1kb.fna	bin156_mag_polished.fa	99.8804	0.119448	98.3952	Refined
1053046.gt1kb.fna	bin21_mag_polished.fa	99.9156	0.0846746	98.3734	Refined
1030758.gt1kb.fna	bin130_mag_polished.fa	99.8755	0.12331	98.3628	Refined
1048990.gt1kb.fna	bin120_mag_polished.fa	99.8896	0.109404	98.2222	Refined
1036548.gt1kb.fna	bin353_mag_polished.fa	99.9998	0.000148378	98.1618	Refined
1036563.gt1kb.fna	bin88_mag_polished.fa	99.9084	0.0901917	97.8773	Refined
1021_AH_run134_run137WDH_run147.final.scaffolds.gt1kb.fna	bin95_mag_polished.fa	99.9864	0.0132902	97.8546	Refined
1220_AB_run172_run176_run188.final.scaffolds.gt1kb.fna	bin85_mag_polished.fa	99.7103	0.288068	97.6376	Refined
1030821.gt1kb.fna	bin40_mag_polished.fa	99.9874	0.0123387	97.5925	Refined
1285_E_run188.final.scaffolds.gt1kb.fna	bin186_mag_polished.fa	99.8491	0.150729	97.5657	Refined
1036758.gt1kb.fna	bin117_mag_polished.fa	99.9868	0.0128165	97.5343	Refined
1220_F_run172_run176_run188.final.scaffolds.gt1kb.fna	bin245_mag_polished.fa	99.7533	0.244514	97.5075	Refined
1030722.gt1kb.fna	bin212_mag_polished.fa	99.5859	0.412929	97.405	Refined
1048984.gt1kb.fna	bin263_mag_polished.fa	99.9809	0.0186029	97.325	Refined
1035933.gt1kb.fna	bin206_mag_polished.fa	99.9843	0.015352	97.3181	Refined
1285_G_run188.final.scaffolds.gt1kb.fna	bin390_mag_polished.fa	99.769	0.228176	97.302	Refined
1286_BC_run191_run197.final.scaffolds.gt1kb.fna	bin151_mag_polished.fa	99.9947	0.00517568	97.2747	Refined
1048771.gt1kb.fna	bin200_mag_polished.fa	99.8899	0.108056	97.2096	Refined
1036596.gt1kb.fna	bin196_mag_polished.fa	99.9408	0.0577152	97.1904	Refined
1030725.gt1kb.fna	bin51_mag_polished.fa	99.7239	0.27294	97.147	Refined
1048855.gt1kb.fna	bin128_mag_polished.fa	99.6071	0.390445	97.0576	Refined
1365_D_run201_run206.final.scaffolds.gt1kb.fna	bin123_mag_polished.fa	99.5081	0.492463	96.953	Refined
1036632.gt1kb.fna	bin364_mag_polished.fa	99.9095	0.0882042	96.9108	Refined
1036653.gt1kb.fna	bin184_mag_polished.fa	99.7939	0.202691	96.9071	Refined
1287_D_run192_run197.final.scaffolds.gt1kb.fna	bin170_mag_polished.fa	99.7626	0.23645	96.8747	Refined
1048582.gt1kb.fna	bin230_mag_polished.fa	99.5921	0.40458	96.7786	Refined
1139_AZ_run158_run162.final.scaffolds.gt1kb.fna	bin347_mag_polished.fa	99.5566	0.441372	96.7611	Refined
1030764.gt1kb.fna	bin113_mag_polished.fa	99.5708	0.429064	96.6793	Refined
1036590.gt1kb.fna	bin224_mag_polished.fa	99.8288	0.168792	96.6232	Refined
1021_A_run134.final.scaffolds.gt1kb.fna	bin354_mag_polished.fa	99.8068	0.188761	96.4999	Refined
1048960.gt1kb.fna	bin300_mag_polished.fa	99.5393	0.456077	96.3158	Refined
1030707.gt1kb.fna	bin355_mag_polished.fa	99.5365	0.45839	96.18	Refined
1030872.gt1kb.fna	bin299_mag_polished.fa	99.7678	0.226401	96.1156	Refined
1048954.gt1kb.fna	bin298_mag_polished.fa	99.8471	0.148296	96.0677	Refined
1036698.gt1kb.fna	bin90_mag_polished.fa	99.7212	0.271769	96.0335	Refined
1036602.gt1kb.fna	bin381_mag_polished.fa	99.716	0.277193	95.943	Refined
1049074.gt1kb.fna	bin105_mag_polished.fa	99.7122	0.281854	95.848	Refined
1220_AM_run172_run176.final.scaffolds.gt1kb.fna	bin394_mag_polished.fa	99.7668	0.226733	95.8385	Refined
1285_AB_run188.final.scaffolds.gt1kb.fna	bin292_mag_polished.fa	99.3005	0.702951	95.5989	Refined
1220_N_run172_run176_run188.final.scaffolds.gt1kb.fna	bin163_mag_polished.fa	99.3296	0.669291	95.4762	Refined
1048774.gt1kb.fna	bin247_mag_polished.fa	99.748	0.244284	95.3691	Refined
1049026.gt1kb.fna	bin173_mag_polished.fa	99.4787	0.511235	95.0432	Refined
1287_CD_run192_run197.final.scaffolds.gt1kb.fna	bin45_mag_polished.fa	99.7496	0.245596	94.9735	Refined
1030947.gt1kb.fna	bin134_mag_polished.fa	99.63	0.360315	94.8881	Refined
1285_BI_run189.final.scaffolds.gt1kb.fna	bin28_mag_polished.fa	99.4811	0.511226	94.855	Refined
1365_O_run201.final.scaffolds.gt1kb.fna	bin65_mag_polished.fa	99.8275	0.165732	94.5359	Refined
1139_CH_run158_run162_run167.final.scaffolds.gt1kb.fna	bin225_mag_polished.fa	99.2161	0.786537	94.5283	Refined
1035975.gt1kb.fna	bin259_mag_polished.fa	99.0929	0.911757	94.4897	Refined
1139_BI_run158_run162.final.scaffolds.gt1kb.fna	bin106_mag_polished.fa	99.0572	0.948752	94.3833	Refined
1220_BE_run172_run176_run188.final.scaffolds.gt1kb.fna	bin147_mag_polished.fa	99.1387	0.86109	94.3644	Refined
1286_CK_run191_run197.final.scaffolds.gt1kb.fna	bin257_mag_polished.fa	99.3053	0.68259	94.1937	Refined
1036542.gt1kb.fna	bin34_mag_polished.fa	99.9341	0.06224	94.0706	Refined
1036617.gt1kb.fna	bin351_mag_polished.fa	98.9698	1.03165	94.0174	Refined
1220_AS_run172_run176_run188.final.scaffolds.gt1kb.fna	bin122_mag_polished.fa	98.9703	1.03583	94.0119	Refined
1286_CO_run191_run197_run206.final.scaffolds.gt1kb.fna	bin306_mag_polished.fa	99.1968	0.799387	93.9906	Refined
1287_CH_run192_run197.final.scaffolds.gt1kb.fna	bin194_mag_polished.fa	99.4041	0.585053	93.9896	Refined
1036746.gt1kb.fna	bin220_mag_polished.fa	99.3827	0.611938	93.88	Refined
1139_AO_run158_run162.final.scaffolds.gt1kb.fna	bin236_mag_polished.fa	99.3195	0.669981	93.8528	Refined
1049053.gt1kb.fna	bin10_mag_polished.fa	99.3722	0.612536	93.8371	Refined
1285_L_run188.final.scaffolds.gt1kb.fna	bin8_mag_polished.fa	99.4486	0.536312	93.6987	Refined
1030875.gt1kb.fna	bin66_mag_polished.fa	99.5866	0.396851	93.6761	Refined
1036719.gt1kb.fna	bin218_mag_polished.fa	99.9927	0.00687463	93.6555	Refined
1048936.gt1kb.fna	bin273_mag_polished.fa	99.9702	0.0279949	93.6204	Refined
1286_BG_run191_run197.final.scaffolds.gt1kb.fna	bin23_mag_polished.fa	99.2359	0.758683	93.3582	Refined
1139_CL_run158.final.scaffolds.gt1kb.fna	bin25_mag_polished.fa	99.1662	0.821024	93.29	Refined
1048933.gt1kb.fna	bin172_mag_polished.fa	99.2757	0.707245	93.2704	Refined
1021_S_run134.final.scaffolds.gt1kb.fna	bin233_mag_polished.fa	99.3505	0.63304	93.2609	Refined
1048981.gt1kb.fna	bin302_mag_polished.fa	99.1969	0.789366	93.2383	Refined
1220_Y_run172_run176.final.scaffolds.gt1kb.fna	bin356_mag_polished.fa	98.7587	1.2583	93.0753	Refined
1365_B_run201_run206.final.scaffolds.gt1kb.fna	bin180_mag_polished.fa	98.9614	1.02542	92.5296	Refined
1139_AS_run158_run162.final.scaffolds.gt1kb.fna	bin52_mag_polished.fa	99.0669	0.915253	92.4002	Refined
1021_T_run134.final.scaffolds.gt1kb.fna	bin203_mag_polished.fa	99.1273	0.870865	92.2914	Refined
1030815.gt1kb.fna	bin378_mag_polished.fa	99.4771	0.497879	92.2869	Refined
1286_AB_run191_run197.final.scaffolds.gt1kb.fna	bin239_mag_polished.fa	99.5381	0.438612	92.2136	Refined
1030734.gt1kb.fna	bin167_mag_polished.fa	99.9286	0.0660334	92.2051	Refined
1035912.gt1kb.fna	bin309_mag_polished.fa	99.1313	0.845474	92.1288	Refined
1285_CI_run189.final.scaffolds.gt1kb.fna	bin136_mag_polished.fa	99.9469	0.0490594	92.0759	Refined
1036560.gt1kb.fna	bin64_mag_polished.fa	99.5053	0.466392	91.6297	Refined
1036752.gt1kb.fna	bin166_mag_polished.fa	99.9603	0.0363467	91.4353	Refined
1286_CL_run191_run197.final.scaffolds.gt1kb.fna	bin74_mag_polished.fa	98.8113	1.17058	91.4105	Refined
1286_BR_run191_run197.final.scaffolds.gt1kb.fna	bin266_mag_polished.fa	99.4392	0.529666	91.2472	Refined
1220_CH_run172_run176.final.scaffolds.gt1kb.fna	bin7_mag_polished.fa	98.8441	1.13407	91.2185	Refined
1220_AF_run172_run176.final.scaffolds.gt1kb.fna	bin84_mag_polished.fa	98.8173	1.16236	91.1713	Refined
1049071.gt1kb.fna	bin103_mag_polished.fa	98.6383	1.35407	90.9299	Refined
1036797.gt1kb.fna	bin291_mag_polished.fa	98.9581	1.01351	90.9276	Refined
1365_F_run201.final.scaffolds.gt1kb.fna	bin213_mag_polished.fa	99.0266	0.939455	90.6862	Refined
1036599.gt1kb.fna	bin152_mag_polished.fa	98.4124	1.59114	90.6549	Refined
1365_I_run201.final.scaffolds.gt1kb.fna	bin69_mag_polished.fa	98.5176	1.48005	90.6213	Refined
1036764.gt1kb.fna	bin352_mag_polished.fa	98.6777	1.30132	90.6122	Refined
1036773.gt1kb.fna	bin13.fa	99.8723	0.11649	90.5179	Refined
1049062.gt1kb.fna	bin168_mag_polished.fa	98.736	1.24896	90.4999	Refined
1036770.gt1kb.fna	bin94_mag_polished.fa	98.455	1.56519	90.3069	Refined
1139_BC_run158_run162.final.scaffolds.gt1kb.fna	bin264_mag_polished.fa	98.607	1.37468	90.2786	Refined
1365_G_run201.final.scaffolds.gt1kb.fna	bin371_mag_polished.fa	98.5145	1.48208	90.2226	Refined
1035909.gt1kb.fna	bin161_mag_polished.fa	98.5514	1.43279	90.1702	Refined
1139_BG_run158_run162.final.scaffolds.gt1kb.fna	bin135_mag_polished.fa	98.4079	1.59046	90.0055	Refined
1287_CP_run206.final.scaffolds.gt1kb.fna	bin97_mag_polished.fa	99.6262	0.346636	89.9518	Refined
1049211.gt1kb.fna	bin3_mag_polished.fa	98.412	1.57897	89.9382	Refined
1035999.gt1kb.fna	bin44_mag_polished.fa	98.9636	0.990282	89.8775	Refined
1030767.gt1kb.fna	bin211_mag_polished.fa	99.7286	0.247454	89.7906	Refined
1285_BT_run189.final.scaffolds.gt1kb.fna	bin188_mag_polished.fa	98.4517	1.56963	89.7645	Refined
1048576.gt1kb.fna	bin303_mag_polished.fa	99.1781	0.773862	89.5899	Refined
1030749.gt1kb.fna	bin208_mag_polished.fa	99.4216	0.534709	89.2279	Refined
1036575.gt1kb.fna	bin164_mag_polished.fa	99.8787	0.110255	89.2111	Refined
1049077.gt1kb.fna	bin132_mag_polished.fa	98.554	1.40993	89.0507	Refined
1049044.gt1kb.fna	bin14_mag_polished.fa	98.4469	1.52304	89.0224	Refined
1287_P_run192_run197.final.scaffolds.gt1kb.fna	bin201_mag_polished.fa	98.2703	1.75279	88.9999	Refined
1030785.gt1kb.fna	bin359_mag_polished.fa	99.9635	0.0325457	88.9258	Refined
1139_AQ_run158_run162.final.scaffolds.gt1kb.fna	bin197_mag_polished.fa	98.8402	1.11408	88.9055	Refined
1021_Y_run134.final.scaffolds.gt1kb.fna	bin340_mag_polished.fa	98.4481	1.5402	88.8233	Refined
1048777.gt1kb.fna	bin350_mag_polished.fa	98.4729	1.49473	88.8046	Refined
1285_D_run188_run192.final.scaffolds.gt1kb.fna	bin178_mag_polished.fa	98.7175	1.24201	88.7973	Refined
1048999.gt1kb.fna	bin46_mag_polished.fa	98.2123	1.78436	88.7161	Refined
1286_CG_run191.final.scaffolds.gt1kb.fna	bin321_mag_polished.fa	99.1196	0.825192	88.6616	Refined
1036551.gt1kb.fna	bin269_mag_polished.fa	98.292	1.67858	88.2484	Refined
1287_CG_run192_run197.final.scaffolds.gt1kb.fna	bin30_mag_polished.fa	98.5257	1.4311	88.1786	Refined
1285_K_run188.final.scaffolds.gt1kb.fna	bin18_mag_polished.fa	98.7364	1.21554	88.1417	Refined
1036665.gt1kb.fna	bin271_mag_polished.fa	98.1739	1.80307	87.9298	Refined
1030857.gt1kb.fna	bin308_mag_polished.fa	98.379	1.57319	87.8822	Refined
1035915.gt1kb.fna	bin310_mag_polished.fa	98.2693	1.69424	87.8654	Refined
1049002.gt1kb.fna	bin228_mag_polished.fa	99.7159	0.253438	87.7702	Refined
1286_N_run191_run197.final.scaffolds.gt1kb.fna	bin251_mag_polished.fa	98.9123	1.02066	87.6848	Refined
1030935.gt1kb.fna	bin93_mag_polished.fa	99.186	0.748971	87.5266	Refined
1049008.gt1kb.fna	bin162_mag_polished.fa	98.1531	1.82173	87.4796	Refined
1036578.gt1kb.fna	bin4_mag_polished.fa	98.8533	1.10139	87.4301	Refined
1030911.gt1kb.fna	bin49_mag_polished.fa	99.1118	0.814499	87.234	Refined
1285_BK_run189.final.scaffolds.gt1kb.fna	bin281_mag_polished.fa	98.6405	1.3062	87.1558	Refined
1048924.gt1kb.fna	bin116_mag_polished.fa	98.0788	1.89837	87.0775	Refined
1021_AI_run134.final.scaffolds.gt1kb.fna	bin109_mag_polished.fa	98.1008	1.8684	86.8916	Refined
1220_BM_run172_run176.final.scaffolds.gt1kb.fna	bin182_mag_polished.fa	97.9268	2.06316	86.8614	Refined
1285_BL_run189.final.scaffolds.gt1kb.fna	bin68_mag_polished.fa	98.583	1.3441	86.775	Refined
1286_H_run191_run197.final.scaffolds.gt1kb.fna	bin67_mag_polished.fa	98.1897	1.76143	86.7096	Refined
1285_BN_run189.final.scaffolds.gt1kb.fna	bin324_mag_polished.fa	98.0139	1.95681	86.6238	Refined
1048987.gt1kb.fna	bin27_mag_polished.fa	98.3788	1.56234	86.1655	Refined
1049017.gt1kb.fna	bin82_mag_polished.fa	99.8438	0.136721	86.1383	Refined
1030731.gt1kb.fna	bin133_mag_polished.fa	98.6032	1.33261	86.119	Refined
1049038.gt1kb.fna	bin160_mag_polished.fa	98.7927	1.13213	86.047	Refined
1139_AR_run158_run162.final.scaffolds.gt1kb.fna	bin284_mag_polished.fa	98.1506	1.78788	85.8771	Refined
1036779.gt1kb.fna	bin366_mag_polished.fa	98.4566	1.4689	85.7839	Refined
1286_AD_run191_run197.final.scaffolds.gt1kb.fna	bin227_mag_polished.fa	97.9338	2.02368	85.589	Refined
1030791.gt1kb.fna	bin6_mag_polished.fa	98.6155	1.2949	85.4767	Refined
1048975.gt1kb.fna	bin387_mag_polished.fa	97.8829	2.09164	85.4524	Refined
1021_U_run134.final.scaffolds.gt1kb.fna	bin346_mag_polished.fa	97.8513	2.12272	85.4516	Refined
1139_G_run158_run162.final.scaffolds.gt1kb.fna	bin125_mag_polished.fa	97.8578	2.12123	85.3954	Refined
1139_BW_run158_run162.final.scaffolds.gt1kb.fna	bin229_mag_polished.fa	99.5453	0.400294	85.382	Refined
1286_V_run191.final.scaffolds.gt1kb.fna	bin383_mag_polished.fa	97.1684	2.90814	85.2367	Refined
1035924.gt1kb.fna	bin232_mag_polished.fa	98.3588	1.54651	85.0845	Refined
1285_CA_run189.final.scaffolds.gt1kb.fna	bin311_mag_polished.fa	99.5625	0.387166	85.0304	Refined
1036725.gt1kb.fna	bin217_mag_polished.fa	98.2226	1.68679	84.7961	Refined
1286_CM_run191.final.scaffolds.gt1kb.fna	bin154_mag_polished.fa	98.474	1.43005	84.738	Refined
1286_AE_run191_run197.final.scaffolds.gt1kb.fna	bin33_mag_polished.fa	97.9233	2.01418	84.5902	Refined
1286_AG_run191.final.scaffolds.gt1kb.fna	bin398_mag_polished.fa	99.3319	0.588319	84.503	Refined
1287_BL_run192_run197.final.scaffolds.gt1kb.fna	bin192_mag_polished.fa	97.6188	2.37678	84.1221	Refined
1139_AJ_run158_run162.final.scaffolds.gt1kb.fna	bin111_mag_polished.fa	99.5347	0.40349	84.0406	Refined
1035990.gt1kb.fna	bin73_mag_polished.fa	97.6493	2.3022	84.0364	Refined
1287_H_run192.final.scaffolds.gt1kb.fna	bin174_mag_polished.fa	97.3477	2.65852	83.5416	Refined
1220_BI_run172_run176_run188.final.scaffolds.gt1kb.fna	bin316_mag_polished.fa	98.0657	1.83809	83.5353	Refined
1286_CR_run191.final.scaffolds.gt1kb.fna	bin262_mag_polished.fa	97.5702	2.41317	83.3535	Refined
1036584.gt1kb.fna	bin199_mag_polished.fa	99.691	0.261423	83.0114	Refined
1286_X_run191_run197.final.scaffolds.gt1kb.fna	bin26_mag_polished.fa	98.1371	1.79172	82.9066	Refined
1036806.gt1kb.fna	bin110_mag_polished.fa	99.7503	0.209986	82.8066	Refined
1030803.gt1kb.fna	bin282_mag_polished.fa	97.7402	2.15214	82.3463	Refined
1036671.gt1kb.fna	bin60_mag_polished.fa	98.2272	1.63024	82.2983	Refined
1036656.gt1kb.fna	bin304_mag_polished.fa	97.7826	2.10966	82.2264	Refined
1220_BL_run172_run176.final.scaffolds.gt1kb.fna	bin365_mag_polished.fa	97.1307	2.878	82.1336	Refined
1048873.gt1kb.fna	bin384_mag_polished.fa	97.2335	2.72824	81.9559	Refined
1285_BP_run189.final.scaffolds.gt1kb.fna	bin345_mag_polished.fa	97.8819	2.014	81.9178	Refined
1036650.gt1kb.fna	bin119_mag_polished.fa	98.5698	1.27977	81.8514	Refined
1036761.gt1kb.fna	bin16_mag_polished.fa	97.7314	2.14288	81.6524	Refined
1036692.gt1kb.fna	bin397_mag_polished.fa	97.3491	2.56653	81.5405	Refined
1049014.gt1kb.fna	bin54_mag_polished.fa	97.6564	2.23022	81.4433	Refined
1220_T_run172_run176.final.scaffolds.gt1kb.fna	bin157_mag_polished.fa	97.2149	2.74918	80.7083	Refined
1048963.gt1kb.fna	bin277_mag_polished.fa	97.0407	2.95673	80.6562	Refined
1286_M_run191_run197.final.scaffolds.gt1kb.fna	bin58_mag_polished.fa	97.3375	2.5632	80.1525	Refined
1286_CJ_run191.final.scaffolds.gt1kb.fna	bin107_mag_polished.fa	96.9017	3.02383	79.4007	Refined
1285_CL_run189.final.scaffolds.gt1kb.fna	bin216_mag_polished.fa	97.5122	2.35043	79.365	Refined
1036587.gt1kb.fna	bin234_mag_polished.fa	97.0831	2.79803	79.0993	Refined
1030788.gt1kb.fna	bin265_mag_polished.fa	98.4863	1.31864	79.0421	Refined
1286_K_run191_run197_run206.final.scaffolds.gt1kb.fna	bin396_mag_polished.fa	96.7099	3.27038	79.0302	Refined
1220_CE_run172_run176_run188.final.scaffolds.gt1kb.fna	bin141_mag_polished.fa	97.3403	2.49633	78.6358	Refined
1139_CK_run158_run162.final.scaffolds.gt1kb.fna	bin35_mag_polished.fa	97.8711	1.91972	78.4712	Refined
1030860.gt1kb.fna	bin334_mag_polished.fa	97.2184	2.61922	78.4608	Refined
1286_W_run191_run197.final.scaffolds.gt1kb.fna	bin377_mag_polished.fa	96.6221	3.31932	78.1426	Refined
1285_AW_run189_run193.final.scaffolds.gt1kb.fna	bin333_mag_polished.fa	97.888	1.90574	77.9306	Refined
1030824.gt1kb.fna	bin71_mag_polished.fa	96.5595	3.35452	77.6566	Refined
1285_BW_run189.final.scaffolds.gt1kb.fna	bin144_mag_polished.fa	96.4834	3.50201	77.3231	Refined
1286_BX_run191.final.scaffolds.gt1kb.fna	bin268_mag_polished.fa	96.1934	4.01275	77.3205	Refined
1030710.gt1kb.fna	bin261_mag_polished.fa	96.9357	2.90899	77.1483	Refined
1036002.gt1kb.fna	bin342_mag_polished.fa	96.4601	3.46712	77.0957	Refined
1048915.gt1kb.fna	bin99_mag_polished.fa	96.5601	3.36142	76.9688	Refined
1035936.gt1kb.fna	bin175_mag_polished.fa	97.2099	2.58858	76.6555	Refined
1048867.gt1kb.fna	bin357_mag_polished.fa	96.4449	3.45082	76.4697	Refined
1049023.gt1kb.fna	bin223_mag_polished.fa	96.2202	3.74938	76.0603	Refined
1220_AQ_run172_run176.final.scaffolds.gt1kb.fna	bin327_mag_polished.fa	96.3214	3.59727	75.8775	Refined
evo_1220_Q.030.fna	bin337_mag_polished.fa	96.8534	2.93718	75.8026	Refined
1285_BJ_run189.final.scaffolds.gt1kb.fna	bin322_mag_polished.fa	97.262	2.48768	75.6607	Refined
1035996.gt1kb.fna	bin272_mag_polished.fa	96.3286	3.54991	75.5913	Refined
1036677.gt1kb.fna	bin267_mag_polished.fa	96.4698	3.36773	75.1571	Refined
1048762.gt1kb.fna	bin78_mag_polished.fa	95.9782	3.97074	75.0105	Refined
1035987.gt1kb.fna	bin348_mag_polished.fa	96.2369	3.73007	75.004	Refined
1286_CH_run191.final.scaffolds.gt1kb.fna	bin63_mag_polished.fa	96.0856	3.85013	74.9089	Refined
1036620.gt1kb.fna	bin301_mag_polished.fa	96.2909	3.60958	74.8396	Refined
1035948.gt1kb.fna	bin399_mag_polished.fa	98.1888	1.51615	74.6567	Refined
1010920.gt1kb.fna	bin129_mag_polished.fa	96.4461	3.37085	74.6015	Refined
1049059.gt1kb.fna	bin246_mag_polished.fa	96.2251	3.62893	74.2821	Refined
1036722.gt1kb.fna	bin189_mag_polished.fa	95.9926	3.88915	73.7716	Refined
1030704.gt1kb.fna	bin39_mag_polished.fa	95.703	4.30516	73.5515	Refined
1048879.gt1kb.fna	bin379_mag_polished.fa	95.816	4.15623	73.3024	Refined
1285_H_run188_run192.final.scaffolds.gt1kb.fna	bin331_mag_polished.fa	95.5589	4.49488	73.1205	Refined
1030773.gt1kb.fna	bin104_mag_polished.fa	95.9953	3.84911	73.0424	Refined
1285_M_run188.final.scaffolds.gt1kb.fna	bin320_mag_polished.fa	95.4122	4.66412	72.3457	Refined
1285_U_run188.final.scaffolds.gt1kb.fna	bin195_mag_polished.fa	98.7616	0.979526	72.3037	Refined
1285_CQ_run189.final.scaffolds.gt1kb.fna	bin209_mag_polished.fa	96.7705	3.50408	71.867	Refined
1286_AM_run191.final.scaffolds.gt1kb.fna	bin252_mag_polished.fa	95.8342	3.9749	71.4417	Refined
1286_BA_run191_run197.final.scaffolds.gt1kb.fna	bin20_mag_polished.fa	96.1522	3.60267	71.3419	Refined
1220_W_run172_run176.final.scaffolds.gt1kb.fna	bin374_mag_polished.fa	95.5977	4.31936	71.2434	Refined
1220_AA_run172_run176_run188.final.scaffolds.gt1kb.fna	bin2_mag_polished.fa	95.3474	4.61036	71.2307	Refined
1139_BY_run158_run162.final.scaffolds.gt1kb.fna	bin177_mag_polished.fa	96.9097	2.70382	71.1928	Refined
1287_Y_run192_run197.final.scaffolds.gt1kb.fna	bin138_mag_polished.fa	95.4666	4.46629	71.0651	Refined
1139_AH_run158_run162.final.scaffolds.gt1kb.fna	bin55_mag_polished.fa	95.7216	4.09813	70.9479	Refined
1030713.gt1kb.fna	bin341_mag_polished.fa	95.124	4.87914	70.7849	Refined
1287_AF_run192_run197.final.scaffolds.gt1kb.fna	bin382_mag_polished.fa	95.2432	4.71532	70.5196	Refined
1048780.gt1kb.fna	bin153_mag_polished.fa	95.8069	3.96741	70.3633	Refined
1036623.gt1kb.fna	bin326_mag_polished.fa	95.4734	4.37125	70.3144	Refined
1030770.gt1kb.fna	bin373_mag_polished.fa	95.3412	4.536	70.2002	Refined
1286_BT_run191_run197.final.scaffolds.gt1kb.fna	bin305_mag_polished.fa	95.2852	4.69572	69.624	Refined
1035984.gt1kb.fna	bin171_mag_polished.fa	95.1297	4.78889	69.4593	Refined
1286_BY_run191.final.scaffolds.gt1kb.fna	bin278_mag_polished.fa	95.0648	4.88485	69.4297	Refined
1287_BG_run192_run197.final.scaffolds.gt1kb.fna	bin91_mag_polished.fa	94.8799	5.31477	69.1956	Refined
1036668.gt1kb.fna	bin5_mag_polished.fa	95.1008	4.7898	69.0369	Refined
1036593.gt1kb.fna	bin323_mag_polished.fa	95.6955	4.04092	68.9629	Refined
1220_BT_run172_run176.final.scaffolds.gt1kb.fna	bin219_mag_polished.fa	95.1821	4.69263	68.9424	Refined
1030839.gt1kb.fna	bin235_mag_polished.fa	98.5499	1.09578	68.902	Refined
1287_G_run192_run197.final.scaffolds.gt1kb.fna	bin76_mag_polished.fa	98.0779	1.49988	68.5907	Refined
1048891.gt1kb.fna	bin280_mag_polished.fa	95.0368	4.85158	68.4293	Refined
1220_BU_run172_run176.final.scaffolds.gt1kb.fna	bin101_mag_polished.fa	94.8812	5.08887	67.3544	Refined
1036794.gt1kb.fna	bin314_mag_polished.fa	95.167	4.56779	67.1646	Refined
1048906.gt1kb.fna	bin372_mag_polished.fa	95.1027	4.65318	66.9884	Refined
1036581.gt1kb.fna	bin319_mag_polished.fa	97.09	2.35438	66.9186	Refined
1048972.gt1kb.fna	bin77_mag_polished.fa	95.1922	4.55009	66.8536	Refined
1286_AW_run191_run197.final.scaffolds.gt1kb.fna	bin37_mag_polished.fa	94.7255	5.2213	66.7037	Refined
1048786.gt1kb.fna	bin255_mag_polished.fa	95.6962	3.87583	66.6202	Refined
1287_AE_run192_run197.final.scaffolds.gt1kb.fna	bin395_mag_polished.fa	94.8442	4.92063	65.8308	Refined
1220_AZ_run172_run176_run188.final.scaffolds.gt1kb.fna	bin87_mag_polished.fa	95.1154	4.61033	65.6472	Refined
1036674.gt1kb.fna	bin114_mag_polished.fa	95.9101	3.737	65.6357	Refined
1030929.gt1kb.fna	bin79_mag_polished.fa	94.2422	5.65742	64.0424	Refined
1287_CK_run192_run197.final.scaffolds.gt1kb.fna	bin275_mag_polished.fa	94.2041	5.67417	63.8419	Refined
1030917.gt1kb.fna	bin307_mag_polished.fa	94.4527	5.26945	63.3628	Refined
1048888.gt1kb.fna	bin204_mag_polished.fa	94.515	5.93463	63.2481	Refined
1030845.gt1kb.fna	bin258_mag_polished.fa	93.602	6.55892	63.0438	Refined
1048951.gt1kb.fna	bin12_mag_polished.fa	94.5902	5.01186	62.7553	Refined
1285_T_run188.final.scaffolds.gt1kb.fna	bin41_mag_polished.fa	97.1471	2.15735	62.5919	Refined
1021_BF_run134_run137WDH_run147.final.scaffolds.gt1kb.fna	bin159_mag_polished.fa	95.1515	4.34216	62.4885	Refined
1030965.gt1kb.fna	bin38_mag_polished.fa	94.0031	5.84807	62.2622	Refined
1049080.gt1kb.fna	bin249_mag_polished.fa	93.9476	5.98083	62.2254	Refined
1030818.gt1kb.fna	bin61_mag_polished.fa	95.0181	4.3963	61.9773	Refined
1286_L_run191_run197.final.scaffolds.gt1kb.fna	bin202_mag_polished.fa	95.0587	4.36133	61.9226	Refined
1035945.gt1kb.fna	bin22_mag_polished.fa	94.1121	5.62724	61.3036	Refined
1220_AH_run172_run176_run188.final.scaffolds.gt1kb.fna	bin339_mag_polished.fa	94.3789	5.09632	60.031	Refined
1220_R_run172_run176.final.scaffolds.gt1kb.fna	bin392_mag_polished.fa	93.6074	6.22208	59.9692	Refined
1286_CQ_run191_run197_run206.final.scaffolds.gt1kb.fna	bin376_mag_polished.fa	94.8913	4.45307	59.6304	Refined
1220_I_run172_run176_run188.final.scaffolds.gt1kb.fna	bin391_mag_polished.fa	97.6833	1.59167	59.0555	Refined
1220_AP_run172_run176_run188.final.scaffolds.gt1kb.fna	bin332_mag_polished.fa	93.8631	5.76953	58.8023	Refined
1021_L_run134.final.scaffolds.gt1kb.fna	bin126_mag_polished.fa	94.7158	4.52186	58.274	Refined
1036734.gt1kb.fna	bin115_mag_polished.fa	92.5637	7.8062	58.2131	Refined
1287_AT_run192_run197.final.scaffolds.gt1kb.fna	bin70_mag_polished.fa	97.0033	2.14254	57.9115	Refined
1036710.gt1kb.fna	bin121_mag_polished.fa	92.6471	7.5256	57.1133	Refined
1285_BE_run189_run193.final.scaffolds.gt1kb.fna	bin244_mag_polished.fa	96.2764	2.72608	56.827	Refined
1036605.gt1kb.fna	bin367_mag_polished.fa	93.1337	6.63251	56.4039	Refined
1220_AK_run172_run176.final.scaffolds.gt1kb.fna	bin108_mag_polished.fa	94.3907	4.76088	56.3198	Refined
1285_A_run188_run192.final.scaffolds.gt1kb.fna	bin98_mag_polished.fa	92.8082	7.18115	55.5879	Refined
1021_G_run134.final.scaffolds.gt1kb.fna	bin215_mag_polished.fa	93.5675	5.78063	54.9059	Refined
1287_CI_run192.final.scaffolds.gt1kb.fna	bin158_mag_polished.fa	92.7091	7.09396	54.0891	Refined
1285_Z_run188_run192.final.scaffolds.gt1kb.fna	bin317_mag_polished.fa	92.7094	6.90275	53.2002	Refined
1036713.gt1kb.fna	bin31_mag_polished.fa	94.4926	4.29381	52.5415	Refined
1220_G_run172.final.scaffolds.gt1kb.fna	bin15_mag_polished.fa	92.27	7.25236	50.2927	Refined
1139_J_run158_run162.final.scaffolds.gt1kb.fna	bin53_mag_polished.fa	92.4102	6.94701	49.702	Refined
1287_BU_run192.final.scaffolds.gt1kb.fna	bin388_mag_polished.fa	91.7044	8.26395	49.6311	Refined
1048765.gt1kb.fna	bin231_mag_polished.fa	91.6489	8.26001	49.3752	Refined
evo_1030827.033.fna	bin256_mag_polished.fa	91.7498	7.27149	48.8589	Refined
1220_BQ_run172_run176.final.scaffolds.gt1kb.fna	bin375_mag_polished.fa	91.9272	7.99553	48.6078	Refined
1139_I_run158_run162.final.scaffolds.gt1kb.fna	bin370_mag_polished.fa	92.6571	6.53492	48.6065	Refined
1048864.gt1kb.fna	bin363_mag_polished.fa	92.2032	7.05555	47.8107	Refined
1220_BK_run172_run176.final.scaffolds.gt1kb.fna	bin295_mag_polished.fa	92.3263	6.83197	47.4116	Refined
1030797.gt1kb.fna	bin318_mag_polished.fa	91.1876	8.60213	45.573	Refined
1036776.gt1kb.fna	bin289_mag_polished.fa	92.3419	6.4252	45.3186	Refined
1048957.gt1kb.fna	bin150_mag_polished.fa	91.1623	8.42775	45.2351	Refined
1036572.gt1kb.fna	bin312_mag_polished.fa	91.745	7.33332	44.8462	Refined
1287_CC_run192_run197.final.scaffolds.gt1kb.fna	bin146_mag_polished.fa	91.1664	8.34371	44.0659	Refined
1049086.gt1kb.fna	bin148_mag_polished.fa	90.804	8.74708	42.6255	Refined
1036611.gt1kb.fna	bin142_mag_polished.fa	90.5266	9.32397	42.5031	Refined
1285_Y_run188.final.scaffolds.gt1kb.fna	bin386_mag_polished.fa	93.102	5.0219	42.3783	Refined
1220_AG_run172_run176_run188.final.scaffolds.gt1kb.fna	bin336_mag_polished.fa	89.6997	11.2559	40.8959	Refined
1286_A_run191.final.scaffolds.gt1kb.fna	bin124_mag_polished.fa	94.1168	4.12234	40.2916	Refined
1021_M_run134.final.scaffolds.gt1kb.fna	bin131_mag_polished.fa	90.2288	9.71443	40.2704	Refined
1048900.gt1kb.fna	bin243_mag_polished.fa	90.067	10.0018	39.4743	Refined
1365_E_run201.final.scaffolds.gt1kb.fna	bin155_mag_polished.fa	90.5978	8.51947	39.1414	Refined
1287_AV_run192_run197.final.scaffolds.gt1kb.fna	bin297_mag_polished.fa	89.344	11.2958	37.819	Refined
1139_AX_run158_run162.final.scaffolds.gt1kb.fna	bin56_mag_polished.fa	89.8789	9.75591	37.5574	Refined
1030809.gt1kb.fna	bin313_mag_polished.fa	90.1499	8.85835	36.7247	Refined
1139_CA_run158_run162.final.scaffolds.gt1kb.fna	bin32_mag_polished.fa	89.6275	9.88204	35.5664	Refined
1035972.gt1kb.fna	bin86_mag_polished.fa	89.1345	10.5276	33.5292	Refined
1365_H_run201.final.scaffolds.gt1kb.fna	bin380_mag_polished.fa	89.3625	9.23395	30.472	Refined
1053016.gt1kb.fna	bin238_mag_polished.fa	88.8657	10.3064	29.9333	Refined
1036659.gt1kb.fna	bin83_mag_polished.fa	88.3857	11.4111	29.6092	Refined
1285_AI_run188.final.scaffolds.gt1kb.fna	bin362_mag_polished.fa	88.773	10.2622	29.2217	Refined
1021_W_run134.final.scaffolds.gt1kb.fna	bin81_mag_polished.fa	89.6552	7.17286	26.223	Refined
1048768.gt1kb.fna	bin368_mag_polished.fa	88.0638	10.7056	25.4569	Refined
1286_BN_run191.final.scaffolds.gt1kb.fna	bin226_mag_polished.fa	88.0433	11.3847	25.2196	Refined
1287_C_run192.final.scaffolds.gt1kb.fna	bin193_mag_polished.fa	87.3931	12.7106	24.2192	Refined
1048882.gt1kb.fna	bin344_mag_polished.fa	87.8945	10.1181	22.5982	Refined
1286_AT_run191_run197.final.scaffolds.gt1kb.fna	bin181_mag_polished.fa	88.4545	8.58007	22.2499	Refined
1139_R_run158_run162.final.scaffolds.gt1kb.fna	bin165_mag_polished.fa	86.915	12.7505	20.3244	Refined
1049041.gt1kb.fna	bin137_mag_polished.fa	86.5264	13.079	18.4594	Refined
1139_BV_run158_run162.final.scaffolds.gt1kb.fna	bin140_mag_polished.fa	86.9938	11.736	17.6223	Refined
1030830.gt1kb.fna	bin330_mag_polished.fa	86.0762	13.0384	15.2886	Refined
1285_AH_run188.final.scaffolds.gt1kb.fna	bin80_mag_polished.fa	85.7972	14.1549	14.7166	Refined
1285_CJ_run189.final.scaffolds.gt1kb.fna	bin248_mag_polished.fa	85.825	14.0501	14.2226	Refined
1220_CC_run172_run176_run188.final.scaffolds.gt1kb.fna	bin48_mag_polished.fa	86.0837	11.6485	13.6047	Refined
1139_P_run158_run162.final.scaffolds.gt1kb.fna	bin237_mag_polished.fa	85.9292	11.5832	12.6052	Refined
1285_AE_run188.final.scaffolds.gt1kb.fna	bin385_mag_polished.fa	85.6565	12.0617	11.4551	Refined
evo_1052962.028.fna	bin190_mag_polished.fa	85.6445	10.6361	9.65978	Refined
1285_AJ_run188.final.scaffolds.gt1kb.fna	bin369_mag_polished.fa	85.221	15.323	7.95709	Refined
1048918.gt1kb.fna	bin183_mag_polished.fa	84.2927	14.264	5.70092	Refined
1021_BD_run134.final.scaffolds.gt1kb.fna	bin360_mag_polished.fa	84.1891	14.822	4.63911	Refined
1036689.gt1kb.fna	bin191_mag_polished.fa	83.8773	14.9612	3.09685	Refined
1048930.gt1kb.fna	bin343_mag_polished.fa	83.8646	15.5453	2.39506	Refined
1139_BL_run158_run162.final.scaffolds.gt1kb.fna	bin187_mag_polished.fa	83.5205	11.3101	-1.32838	Refined
1285_BS_run189_run193.final.scaffolds.gt1kb.fna	bin287_mag_polished.fa	81.3143	15.85	-11.4464	Refined
1285_AG_run188_run192_run197.final.scaffolds.gt1kb.fna	bin24_mag_polished.fa	80.9175	18.9345	-14.91	Refined
1035897.gt1kb.fna	bin198_mag_polished.fa	80.5067	17.9353	-15.2348	Refined
evo_1036662.017.fna	bin240_mag_polished.fa	79.9623	16.5645	-16.3374	Refined
1139_CG_run158_run162.final.scaffolds.gt1kb.fna	bin254_mag_polished.fa	76.2291	10.9554	-19.6433	Refined
1285_O_run188.final.scaffolds.gt1kb.fna	bin328_mag_polished.fa	79.8559	19.4995	-20.9588	Refined
1287_CM_run206.final.scaffolds.gt1kb.fna	bin169_mag_polished.fa	78.045	16.4743	-23.8658	Refined
1036545.gt1kb.fna	bin393_mag_polished.fa	78.3792	20.1364	-27.6721	Refined
1139_BM_run158_run162.final.scaffolds.gt1kb.fna	bin185_mag_polished.fa	78.3171	20.1484	-28.2289	Refined
1021_AG_run134.final.scaffolds.gt1kb.fna	bin47_mag_polished.fa	76.757	19.5786	-34.6887	Refined
evo_1036686.021.fna	bin270_mag_polished.fa	77.0807	22.6149	-38.1001	Refined
1030890.gt1kb.fna	bin285_mag_polished.fa	76.3364	22.2682	-39.6479	Refined
1286_AU_run191_run197.final.scaffolds.gt1kb.fna	bin59_mag_polished.fa	77.835	26.7182	-39.979	Refined
1220_CD_run172_run176_run188.final.scaffolds.gt1kb.fna	bin296_mag_polished.fa	74.08	19.2553	-41.4129	Refined
evo_1030719.021.fna	bin89_mag_polished.fa	75.1147	24.4913	-47.8961	Refined
1139_BS_run158_run162.final.scaffolds.gt1kb.fna	bin72_mag_polished.fa	76.7017	27.1796	-50.1706	Refined
1220_K_run172_run176.final.scaffolds.gt1kb.fna	bin62_mag_polished.fa	71.3178	22.1795	-56.1828	Refined
1048657.gt1kb.fna	bin17_mag_polished.fa	72.7464	27.2702	-63.7927	Refined
1285_N_run188.final.scaffolds.gt1kb.fna	bin389_mag_polished.fa	73.2775	31.9767	-75.1639	Refined
1139_AK_run158_run162.final.scaffolds.gt1kb.fna	bin127_mag_polished.fa	58.905	21.1118	-75.2897	Refined
1220_AC_run172_run176_run188.final.scaffolds.gt1kb.fna	bin335_mag_polished.fa	45.2964	18.07	-75.5028	Refined
evo_1036569.031.fna	bin222_mag_polished.fa	72.6471	34.3797	-79.4611	Refined
evo_1048969.002.fna	bin11_mag_polished.fa	66.7469	30.7226	-90.9167	Refined
1052983.gt1kb.fna	bin118_mag_polished.fa	49.5022	23.8383	-96.0363	Refined
1287_BZ_run192_run197.final.scaffolds.gt1kb.fna	bin145_mag_polished.fa	59.2067	33.5572	-119.153	Refined
1285_AR_run189.final.scaffolds.gt1kb.fna	bin36_mag_polished.fa	51.0786	30.7782	-123.467	Refined
1286_AV_run191_run197_run206.final.scaffolds.gt1kb.fna	bin1_mag_polished.fa	64.7254	38.7938	-124.397	Refined
1030956.gt1kb.fna	bin274_mag_polished.fa	60.138	36.5281	-127.755	Refined
1285_BQ_run189.final.scaffolds.gt1kb.fna	bin9_mag_polished.fa	56.5985	36.5077	-136.538	Refined
1286_AQ_run191_run197.final.scaffolds.gt1kb.fna	bin221_mag_polished.fa	64.654	43.0031	-138.193	Refined
1139_S_run158_run162.final.scaffolds.gt1kb.fna	bin29_mag_polished.fa	0.116569	27.8436	-139.184	Refined
1220_L_run172_run176.final.scaffolds.gt1kb.fna	bin241_mag_polished.fa	66.0411	47.1007	-144.565	Refined
1048876.gt1kb.fna	bin283_mag_polished.fa	51.0004	36.5298	-144.788	Refined
1287_BR_run192.final.scaffolds.gt1kb.fna	bin250_mag_polished.fa	64.8968	47.3339	-149.375	Refined
1220_BW_run172_run176.final.scaffolds.gt1kb.fna	bin112_mag_polished.fa	55.1511	40.6302	-154.185	Refined
1021_F_run134.final.scaffolds.gt1kb.fna	bin143_mag_polished.fa	58.3958	45.2612	-164.519	Refined
1286_CC_run191.final.scaffolds.gt1kb.fna	bin149_mag_polished.fa	49.33	46.5275	-187.36	Refined
1286_E_run191.final.scaffolds.gt1kb.fna	bin75_mag_polished.fa	41.0321	46.0076	-198.218	Refined
1220_V_run172_run176.final.scaffolds.gt1kb.fna	bin290_mag_polished.fa	42.0516	48.303	-206.498	Refined
1287_B_run192.final.scaffolds.gt1kb.fna	bin242_mag_polished.fa	45.5453	49.56	-206.616	Refined
1287_AA_run192_run197.final.scaffolds.gt1kb.fna	bin176_mag_polished.fa	50.2828	55.3796	-221.114	Refined
1287_CL_run206.final.scaffolds.gt1kb.fna	bin92_mag_polished.fa	35.1602	53.0872	-236.779	Refined
1220_H_run172_run176.final.scaffolds.gt1kb.fna	bin260_mag_polished.fa	33.6336	74.8208	-337.597	Refined
1220_CI_run172_run176_run188.final.scaffolds.gt1kb.fna	bin293_mag_polished.fa	17.8224	99.9638	-478.148	Refined
1030746.gt1kb.fna	bin354_SPAdes_hybrid_re-assembly_contigs.fa	99.9993	0.000676451	99.9861	Gap Filled
1021_O_run134.final.scaffolds.gt1kb.fna	bin150_mag_polished.4_re.fa	99.9943	0.00568626	99.7438	Gap Filled
1285_BA_run189.final.scaffolds.gt1kb.fna	bin264_SPAdes_hybrid_re-assembly_contigs.2_re.fa	99.9888	0.0111769	99.7401	Gap Filled
1286_CF_run191_run197.final.scaffolds.gt1kb.fna	bin227_mag_polished.fa	100	0	99.6908	Gap Filled
1030743.gt1kb.fna	bin269_mag_polished.4_re.fa	99.9739	0.0260547	99.5534	Gap Filled
1285_AN_run189_run193.final.scaffolds.gt1kb.fna	bin54_mag_polished.fa	99.9895	0.010461	99.4896	Gap Filled
1030893.gt1kb.fna	bin303_SPAdes_re-assembly_contigs.2_re.fa	100	0	99.4527	Gap Filled
1048999.gt1kb.fna	bin381_SPAdes_hybrid_re-assembly_contigs.fa	99.9889	0.0110398	99.4317	Gap Filled
1049029.gt1kb.fna	bin131_mag_polished.fa	99.9836	0.0164075	99.3078	Gap Filled
1220_N_run172_run176_run188.final.scaffolds.gt1kb.fna	bin367_SPAdes_re-assembly_contigs.2_re.fa	100	0	99.1292	Gap Filled
1036638.gt1kb.fna	bin348_mag_polished.fa	99.9992	0.000794791	99.1119	Gap Filled
1036647.gt1kb.fna	bin195_mag_polished.3_re.fa	99.9063	0.093251	99.1009	Gap Filled
1053046.gt1kb.fna	bin398_SPAdes_hybrid_re-assembly_contigs.fa	100	3.71706e-05	99.0652	Gap Filled
1030764.gt1kb.fna	bin214_SPAdes_hybrid_re-assembly_contigs.2_re.fa	100	0	99.0149	Gap Filled
1048855.gt1kb.fna	bin10_SPAdes_hybrid_re-assembly_contigs.3_re.fa	99.9837	0.0161147	98.9894	Gap Filled
1030794.gt1kb.fna	bin250_SPAdes_hybrid_re-assembly_contigs.2_re.fa	99.9757	0.0241077	98.977	Gap Filled
1285_E_run188.final.scaffolds.gt1kb.fna	bin40_SPAdes_re-assembly_contigs.2_re.fa	99.9731	0.0266007	98.8278	Gap Filled
1030758.gt1kb.fna	bin9_SPAdes_hybrid_re-assembly_contigs.fa	99.9566	0.0429605	98.8007	Gap Filled
1048927.gt1kb.fna	bin271_SPAdes_hybrid_re-assembly_contigs.fa	100	0	98.7944	Gap Filled
1048948.gt1kb.fna	bin304_SPAdes_hybrid_re-assembly_contigs.fa	100	0	98.7704	Gap Filled
1049071.gt1kb.fna	bin204_SPAdes_hybrid_re-assembly_contigs.3_re.fa	99.9105	0.0887829	98.658	Gap Filled
1139_BT_run162_run167.final.scaffolds.gt1kb.fna	bin245_SPAdes_re-assembly_contigs.2_re.fa	99.9997	0.000287365	98.6558	Gap Filled
1139_CM_run158_run162.final.scaffolds.gt1kb.fna	bin73_SPAdes_hybrid_re-assembly_contigs.fa	99.9061	0.0931662	98.6505	Gap Filled
1036008.gt1kb.fna	bin108_SPAdes_hybrid_re-assembly_contigs.2_re.fa	99.9592	0.0402538	98.5276	Gap Filled
1049047.gt1kb.fna	bin314_SPAdes_hybrid_re-assembly_contigs.fa	100	0	98.5065	Gap Filled
1030722.gt1kb.fna	bin361_mag_polished.fa	99.7327	0.266584	98.2894	Gap Filled
1286_AY_run191_run197.final.scaffolds.gt1kb.fna	bin153_mag_polished.2_re.fa	99.9454	0.0537988	98.2663	Gap Filled
1286_CO_run191_run197_run206.final.scaffolds.gt1kb.fna	bin243_SPAdes_hybrid_re-assembly_contigs.3_re.fa	99.9859	0.0138516	98.1903	Gap Filled
1220_AB_run172_run176_run188.final.scaffolds.gt1kb.fna	bin299_mag_polished.3_re.fa	99.7953	0.203578	98.1898	Gap Filled
1287_D_run192_run197.final.scaffolds.gt1kb.fna	bin109_SPAdes_re-assembly_contigs.2_re.fa	99.9591	0.0402464	98.189	Gap Filled
1036548.gt1kb.fna	bin270_mag_polished.2_re.fa	100	0	98.1611	Gap Filled
1030707.gt1kb.fna	bin377_SPAdes_hybrid_re-assembly_contigs.3_re.fa	99.9373	0.061769	98.1216	Gap Filled
1287_O_run192_run197.final.scaffolds.gt1kb.fna	bin182_SPAdes_re-assembly_contigs.2_re.fa	99.8898	0.108775	98.0553	Gap Filled
1220_BE_run172_run176_run188.final.scaffolds.gt1kb.fna	bin23_SPAdes_hybrid_re-assembly_contigs.2_re.fa	99.6838	0.315447	97.8609	Gap Filled
1021_AH_run134_run137WDH_run147.final.scaffolds.gt1kb.fna	bin37_mag_polished.fa	99.9864	0.0132902	97.8592	Gap Filled
1036563.gt1kb.fna	bin90_mag_polished.3_re.fa	99.9095	0.0890596	97.8425	Gap Filled
1049211.gt1kb.fna	bin39_SPAdes_hybrid_re-assembly_contigs.fa	99.852	0.146043	97.8129	Gap Filled
1035933.gt1kb.fna	bin365_SPAdes_hybrid_re-assembly_contigs.3_re.fa	99.991	0.0087726	97.7599	Gap Filled
1030821.gt1kb.fna	bin141_mag_polished.2_re.fa	99.9874	0.0123387	97.5997	Gap Filled
1021_A_run134.final.scaffolds.gt1kb.fna	bin197_SPAdes_hybrid_re-assembly_contigs.fa	99.9976	0.00233166	97.5625	Gap Filled
1036758.gt1kb.fna	bin128_mag_polished.fa	99.9868	0.0128165	97.535	Gap Filled
1036746.gt1kb.fna	bin134_SPAdes_hybrid_re-assembly_contigs.3_re.fa	99.9672	0.0319843	97.532	Gap Filled
1220_F_run172_run176_run188.final.scaffolds.gt1kb.fna	bin339_mag_polished.3_re.fa	99.7534	0.244323	97.5091	Gap Filled
1021_AI_run134.final.scaffolds.gt1kb.fna	bin226_mag_polished.2_re.fa	99.8987	0.0996544	97.4987	Gap Filled
1285_G_run188.final.scaffolds.gt1kb.fna	bin328_mag_polished.2_re.fa	99.7939	0.203519	97.444	Gap Filled
1036596.gt1kb.fna	bin87_SPAdes_hybrid_re-assembly_contigs.fa	99.9981	0.00186562	97.4213	Gap Filled
1287_CK_run192_run197.final.scaffolds.gt1kb.fna	bin249_SPAdes_hybrid_re-assembly_contigs.2_re.fa	99.8597	0.137748	97.4005	Gap Filled
1048984.gt1kb.fna	bin58_mag_polished.2_re.fa	99.9819	0.0176324	97.3303	Gap Filled
1220_AM_run172_run176.final.scaffolds.gt1kb.fna	bin320_SPAdes_hybrid_re-assembly_contigs.fa	99.9988	0.00113922	97.2416	Gap Filled
1049074.gt1kb.fna	bin93_SPAdes_hybrid_re-assembly_contigs.fa	99.944	0.0545813	97.1944	Gap Filled
1036602.gt1kb.fna	bin255_SPAdes_hybrid_re-assembly_contigs.fa	99.9593	0.039616	97.1937	Gap Filled
1286_CK_run191_run197.final.scaffolds.gt1kb.fna	bin164_SPAdes_re-assembly_contigs.2_re.fa	99.9304	0.0680869	97.1594	Gap Filled
1030725.gt1kb.fna	bin234_mag_polished.fa	99.7243	0.272496	97.1493	Gap Filled
1049008.gt1kb.fna	bin45_SPAdes_hybrid_re-assembly_contigs.3_re.fa	99.7623	0.233855	97.1471	Gap Filled
1048771.gt1kb.fna	bin261_SPAdes_hybrid_re-assembly_contigs.3_re.fa	99.8501	0.146888	97.1357	Gap Filled
1049044.gt1kb.fna	bin179_mag_polished.fa	99.8266	0.170032	97.1349	Gap Filled
1139_AO_run158_run162.final.scaffolds.gt1kb.fna	bin59_SPAdes_re-assembly_contigs.2_re.fa	99.948	0.0506061	97.0651	Gap Filled
1139_CH_run158_run162_run167.final.scaffolds.gt1kb.fna	bin49_SPAdes_hybrid_re-assembly_contigs.2_re.fa	99.6998	0.296648	97.0305	Gap Filled
1139_AZ_run158_run162.final.scaffolds.gt1kb.fna	bin291_mag_polished.2_re.fa	99.5957	0.402555	96.9944	Gap Filled
1035987.gt1kb.fna	bin47_SPAdes_hybrid_re-assembly_contigs.fa	99.9562	0.0425313	96.9836	Gap Filled
1049080.gt1kb.fna	bin123_SPAdes_hybrid_re-assembly_contigs.2_re.fa	99.811	0.185229	96.9426	Gap Filled
1036632.gt1kb.fna	bin376_mag_polished.4_re.fa	99.9096	0.0881804	96.9109	Gap Filled
1036653.gt1kb.fna	bin188_mag_polished.fa	99.7939	0.202691	96.9047	Gap Filled
1036590.gt1kb.fna	bin208_SPAdes_hybrid_re-assembly_contigs.2_re.fa	99.8553	0.141423	96.8952	Gap Filled
1287_BL_run192_run197.final.scaffolds.gt1kb.fna	bin86_SPAdes_re-assembly_contigs.2_re.fa	99.8129	0.183315	96.8882	Gap Filled
1048582.gt1kb.fna	bin78_mag_polished.2_re.fa	99.5933	0.403751	96.8686	Gap Filled
1036797.gt1kb.fna	bin379_SPAdes_hybrid_re-assembly_contigs.fa	99.9701	0.0289802	96.8435	Gap Filled
1049053.gt1kb.fna	bin55_SPAdes_re-assembly_contigs.fa	99.9999	6.21128e-05	96.8317	Gap Filled
1035912.gt1kb.fna	bin115_SPAdes_hybrid_re-assembly_contigs.2_re.fa	99.9905	0.00921498	96.8001	Gap Filled
1139_BC_run158_run162.final.scaffolds.gt1kb.fna	bin312_SPAdes_hybrid_re-assembly_contigs.2_re.fa	99.6907	0.304848	96.7108	Gap Filled
1036722.gt1kb.fna	bin147_SPAdes_hybrid_re-assembly_contigs.fa	99.9668	0.0320984	96.6644	Gap Filled
1021_T_run134.final.scaffolds.gt1kb.fna	bin175_SPAdes_re-assembly_contigs.2_re.fa	99.8211	0.174704	96.6296	Gap Filled
1030947.gt1kb.fna	bin38_SPAdes_hybrid_re-assembly_contigs.3_re.fa	99.9112	0.0862019	96.5764	Gap Filled
1049077.gt1kb.fna	bin290_SPAdes_hybrid_re-assembly_contigs.fa	99.8411	0.154804	96.5554	Gap Filled
1220_AF_run172_run176.final.scaffolds.gt1kb.fna	bin283_IDBA_re-assembly_contigs.2_re.fa	99.8377	0.158111	96.4415	Gap Filled
1365_B_run201_run206.final.scaffolds.gt1kb.fna	bin5_mag_polished.fa	99.6066	0.388426	96.3517	Gap Filled
1048960.gt1kb.fna	bin44_mag_polished.3_re.fa	99.5393	0.456077	96.3158	Gap Filled
1049023.gt1kb.fna	bin360_SPAdes_hybrid_re-assembly_contigs.3_re.fa	99.7861	0.20866	96.314	Gap Filled
1021_S_run134.final.scaffolds.gt1kb.fna	bin127_SPAdes_hybrid_re-assembly_contigs.fa	99.8393	0.156179	96.3053	Gap Filled
1286_BC_run191_run197.final.scaffolds.gt1kb.fna	bin7_SPAdes_re-assembly_contigs.2_re.fa	99.894	0.10266	96.2748	Gap Filled
1036692.gt1kb.fna	bin358_SPAdes_hybrid_re-assembly_contigs.fa	99.9974	0.00248936	96.2232	Gap Filled
1030872.gt1kb.fna	bin215_mag_polished.fa	99.7681	0.226064	96.094	Gap Filled
1287_Y_run192_run197.final.scaffolds.gt1kb.fna	bin355_SPAdes_hybrid_re-assembly_contigs.fa	99.831	0.163862	96.0679	Gap Filled
1048954.gt1kb.fna	bin159_SPAdes_hybrid_re-assembly_contigs.fa	99.85	0.145018	96.047	Gap Filled
1036623.gt1kb.fna	bin260_SPAdes_re-assembly_contigs.2_re.fa	99.9689	0.0299158	95.9984	Gap Filled
1139_BI_run158_run162.final.scaffolds.gt1kb.fna	bin317_SPAdes_re-assembly_contigs.2_re.fa	99.3712	0.626798	95.9318	Gap Filled
1036605.gt1kb.fna	bin393_SPAdes_hybrid_re-assembly_contigs.fa	99.9706	0.0282699	95.9156	Gap Filled
1286_BG_run191_run197.final.scaffolds.gt1kb.fna	bin305_SPAdes_hybrid_re-assembly_contigs.2_re.fa	99.6114	0.381363	95.8988	Gap Filled
1035975.gt1kb.fna	bin389_SPAdes_hybrid_re-assembly_contigs.fa	99.3799	0.6174	95.898	Gap Filled
1036698.gt1kb.fna	bin178_SPAdes_hybrid_re-assembly_contigs.fa	99.7345	0.258205	95.8973	Gap Filled
1048981.gt1kb.fna	bin221_SPAdes_hybrid_re-assembly_contigs.2_re.fa	99.6883	0.304385	95.8271	Gap Filled
1286_CI_run191.final.scaffolds.gt1kb.fna	bin22_IDBA_re-assembly_contigs.2_re.fa	99.9549	0.0432829	95.7411	Gap Filled
1286_K_run191_run197_run206.final.scaffolds.gt1kb.fna	bin33_SPAdes_hybrid_re-assembly_contigs.3_re.fa	99.5514	0.441217	95.7273	Gap Filled
1048777.gt1kb.fna	bin193_SPAdes_re-assembly_contigs.2_re.fa	99.9216	0.0753638	95.6799	Gap Filled
1285_AB_run188.final.scaffolds.gt1kb.fna	bin350_mag_polished.fa	99.3005	0.702815	95.5989	Gap Filled
1048975.gt1kb.fna	bin79_IDBA_re-assembly_contigs.fa	99.9615	0.0368879	95.5432	Gap Filled
1048774.gt1kb.fna	bin192_mag_polished.fa	99.7485	0.243754	95.3717	Gap Filled
1030929.gt1kb.fna	bin286_SPAdes_re-assembly_contigs.fa	99.8406	0.153389	95.3681	Gap Filled
1286_AE_run191_run197.final.scaffolds.gt1kb.fna	bin80_SPAdes_hybrid_re-assembly_contigs.fa	99.7583	0.233748	95.3058	Gap Filled
1286_CL_run191_run197.final.scaffolds.gt1kb.fna	bin6_SPAdes_hybrid_re-assembly_contigs.3_re.fa	99.495	0.495694	95.2642	Gap Filled
1285_BI_run189.final.scaffolds.gt1kb.fna	bin262_mag_polished.3_re.fa	99.5447	0.447032	95.2402	Gap Filled
1048990.gt1kb.fna	bin194_mag_polished.fa	99.3216	0.672507	95.2317	Gap Filled
1030770.gt1kb.fna	bin273_SPAdes_hybrid_re-assembly_contigs.fa	99.7075	0.283315	95.2028	Gap Filled
1285_BB_run189.final.scaffolds.gt1kb.fna	bin311_mag_polished.2_re.fa	99.7854	0.209742	95.1723	Gap Filled
1036770.gt1kb.fna	bin113_SPAdes_hybrid_re-assembly_contigs.2_re.fa	99.4166	0.573655	95.1608	Gap Filled
1286_H_run191_run197.final.scaffolds.gt1kb.fna	bin295_SPAdes_re-assembly_contigs.2_re.fa	99.7395	0.251896	95.144	Gap Filled
1049026.gt1kb.fna	bin129_SPAdes_hybrid_re-assembly_contigs.2_re.fa	99.4868	0.503157	95.0845	Gap Filled
1030857.gt1kb.fna	bin56_SPAdes_hybrid_re-assembly_contigs.fa	99.6402	0.348232	95.0162	Gap Filled
1220_BU_run172_run176.final.scaffolds.gt1kb.fna	bin19_IDBA_re-assembly_contigs.2_re.fa	99.7901	0.201951	94.9776	Gap Filled
1035990.gt1kb.fna	bin170_mag_polished.fa	99.5113	0.478525	94.9686	Gap Filled
1220_CH_run172_run176.final.scaffolds.gt1kb.fna	bin345_SPAdes_hybrid_re-assembly_contigs.2_re.fa	99.4921	0.496767	94.9126	Gap Filled
1021_Y_run134.final.scaffolds.gt1kb.fna	bin244_SPAdes_re-assembly_contigs.2_re.fa	99.6104	0.378583	94.9031	Gap Filled
1035915.gt1kb.fna	bin8_mag_polished.fa	99.4457	0.542546	94.8203	Gap Filled
1285_BW_run189.final.scaffolds.gt1kb.fna	bin253_SPAdes_re-assembly_contigs.fa	99.5616	0.426308	94.6734	Gap Filled
1285_BT_run189.final.scaffolds.gt1kb.fna	bin222_IDBA_re-assembly_contigs.2_re.fa	99.4591	0.529273	94.662	Gap Filled
1048873.gt1kb.fna	bin35_SPAdes_re-assembly_contigs.2_re.fa	99.548	0.439493	94.6225	Gap Filled
1365_O_run201.final.scaffolds.gt1kb.fna	bin232_mag_polished.2_re.fa	99.8274	0.165782	94.5368	Gap Filled
1220_BM_run172_run176.final.scaffolds.gt1kb.fna	bin177_IDBA_re-assembly_contigs.2_re.fa	99.31	0.679173	94.3646	Gap Filled
1220_AS_run172_run176_run188.final.scaffolds.gt1kb.fna	bin91_mag_polished.fa	99.0299	0.975729	94.3571	Gap Filled
1035924.gt1kb.fna	bin132_SPAdes_hybrid_re-assembly_contigs.fa	100	0	94.3443	Gap Filled
1036542.gt1kb.fna	bin298_mag_polished.3_re.fa	99.9338	0.0625645	94.069	Gap Filled
1036617.gt1kb.fna	bin143_mag_polished.4_re.fa	98.9702	1.03127	94.0226	Gap Filled
1287_H_run192.final.scaffolds.gt1kb.fna	bin41_SPAdes_re-assembly_contigs.2_re.fa	99.2757	0.711607	93.984	Gap Filled
1030815.gt1kb.fna	bin266_SPAdes_hybrid_re-assembly_contigs.2_re.fa	99.7618	0.226831	93.9708	Gap Filled
1048879.gt1kb.fna	bin378_SPAdes_hybrid_re-assembly_contigs.fa	99.2249	0.763384	93.969	Gap Filled
1286_CR_run191.final.scaffolds.gt1kb.fna	bin184_mag_polished.2_re.fa	99.3983	0.600744	93.9562	Gap Filled
1048780.gt1kb.fna	bin252_SPAdes_hybrid_re-assembly_contigs.3_re.fa	99.982	0.0169212	93.8588	Gap Filled
1286_BX_run191.final.scaffolds.gt1kb.fna	bin196_SPAdes_re-assembly_contigs.2_re.fa	99.3108	0.677609	93.8581	Gap Filled
1048957.gt1kb.fna	bin43_SPAdes_hybrid_re-assembly_contigs.2_re.fa	99.7012	0.284068	93.8508	Gap Filled
1048906.gt1kb.fna	bin242_SPAdes_hybrid_re-assembly_contigs.2_re.fa	99.9575	0.0399791	93.7737	Gap Filled
1287_P_run192_run197.final.scaffolds.gt1kb.fna	bin329_SPAdes_re-assembly_contigs.2_re.fa	99.1018	0.889312	93.6776	Gap Filled
1030875.gt1kb.fna	bin277_mag_polished.fa	99.5866	0.396851	93.6761	Gap Filled
1036719.gt1kb.fna	bin259_mag_polished.2_re.fa	99.9927	0.00687463	93.6577	Gap Filled
1048936.gt1kb.fna	bin257_mag_polished.2_re.fa	99.9702	0.0279949	93.6206	Gap Filled
1048933.gt1kb.fna	bin81_mag_polished.fa	99.3358	0.648536	93.6203	Gap Filled
1036560.gt1kb.fna	bin25_SPAdes_hybrid_re-assembly_contigs.fa	99.9078	0.086534	93.512	Gap Filled
1036587.gt1kb.fna	bin185_mag_polished.fa	99.5806	0.402243	93.4623	Gap Filled
1220_R_run172_run176.final.scaffolds.gt1kb.fna	bin321_SPAdes_hybrid_re-assembly_contigs.2_re.fa	99.411	0.570024	93.4149	Gap Filled
1036659.gt1kb.fna	bin282_SPAdes_re-assembly_contigs.fa	99.6542	0.330082	93.395	Gap Filled
1365_D_run201_run206.final.scaffolds.gt1kb.fna	bin104_SPAdes_re-assembly_contigs.2_re.fa	98.9039	1.09562	93.3682	Gap Filled
1030710.gt1kb.fna	bin32_SPAdes_hybrid_re-assembly_contigs.fa	99.8641	0.127918	93.3497	Gap Filled
1048867.gt1kb.fna	bin313_SPAdes_hybrid_re-assembly_contigs.2_re.fa	99.4734	0.506425	93.3487	Gap Filled
1285_L_run188.final.scaffolds.gt1kb.fna	bin206_SPAdes_hybrid_re-assembly_contigs.3_re.fa	99.3424	0.638764	93.3293	Gap Filled
1287_CH_run192_run197.final.scaffolds.gt1kb.fna	bin276_mag_polished.2_re.fa	99.2617	0.724638	93.3009	Gap Filled
1139_CL_run158.final.scaffolds.gt1kb.fna	bin29_mag_polished.2_re.fa	99.1663	0.820823	93.2909	Gap Filled
1220_Y_run172_run176.final.scaffolds.gt1kb.fna	bin308_mag_polished.fa	98.7596	1.25722	93.0807	Gap Filled
1286_AD_run191_run197.final.scaffolds.gt1kb.fna	bin112_SPAdes_re-assembly_contigs.2_re.fa	99.2942	0.683887	92.8037	Gap Filled
1036599.gt1kb.fna	bin369_mag_polished.fa	98.7517	1.25104	92.6937	Gap Filled
1030803.gt1kb.fna	bin388_SPAdes_hybrid_re-assembly_contigs.2_re.fa	99.6691	0.312184	92.585	Gap Filled
1286_AB_run191_run197.final.scaffolds.gt1kb.fna	bin351_SPAdes_hybrid_re-assembly_contigs.3_re.fa	99.6105	0.368946	92.5198	Gap Filled
1285_BN_run189.final.scaffolds.gt1kb.fna	bin165_SPAdes_hybrid_re-assembly_contigs.3_re.fa	98.9964	0.987355	92.5083	Gap Filled
1036578.gt1kb.fna	bin239_SPAdes_hybrid_re-assembly_contigs.3_re.fa	99.8999	0.0930015	92.4803	Gap Filled
1139_BG_run158_run162.final.scaffolds.gt1kb.fna	bin14_SPAdes_hybrid_re-assembly_contigs.2_re.fa	98.7592	1.23929	92.4706	Gap Filled
1030734.gt1kb.fna	bin16_SPAdes_hybrid_re-assembly_contigs.2_re.fa	99.9999	5.9579e-05	92.416	Gap Filled
1139_AS_run158_run162.final.scaffolds.gt1kb.fna	bin310_mag_polished.fa	99.0669	0.915253	92.4002	Gap Filled
1048951.gt1kb.fna	bin174_SPAdes_hybrid_re-assembly_contigs.2_re.fa	99.9637	0.0334402	92.3385	Gap Filled
1036656.gt1kb.fna	bin396_SPAdes_hybrid_re-assembly_contigs.3_re.fa	99.5154	0.459625	92.3212	Gap Filled
1285_CI_run189.final.scaffolds.gt1kb.fna	bin67_mag_polished.fa	99.9701	0.0276248	92.2025	Gap Filled
1036761.gt1kb.fna	bin254_SPAdes_hybrid_re-assembly_contigs.2_re.fa	99.5925	0.384185	92.0974	Gap Filled
1030965.gt1kb.fna	bin349_SPAdes_hybrid_re-assembly_contigs.2_re.fa	99.1048	0.869824	91.9795	Gap Filled
1286_CH_run191.final.scaffolds.gt1kb.fna	bin327_mag_polished.fa	98.9803	1.00112	91.9739	Gap Filled
1220_W_run172_run176.final.scaffolds.gt1kb.fna	bin96_mag_polished.2_re.fa	99.1082	0.874714	91.8874	Gap Filled
1035945.gt1kb.fna	bin338_SPAdes_hybrid_re-assembly_contigs.3_re.fa	99.6052	0.371107	91.8058	Gap Filled
1287_CP_run206.final.scaffolds.gt1kb.fna	bin140_SPAdes_hybrid_re-assembly_contigs.fa	99.9693	0.028186	91.7968	Gap Filled
1036752.gt1kb.fna	bin315_mag_polished.2_re.fa	99.9603	0.0363467	91.4353	Gap Filled
1286_BR_run191_run197.final.scaffolds.gt1kb.fna	bin203_mag_polished.fa	99.4503	0.519216	91.3091	Gap Filled
1285_A_run188_run192.final.scaffolds.gt1kb.fna	bin17_IDBA_re-assembly_contigs.2_re.fa	99.0806	0.887965	91.2389	Gap Filled
1036671.gt1kb.fna	bin342_SPAdes_hybrid_re-assembly_contigs.2_re.fa	99.9754	0.0224615	91.1743	Gap Filled
1030773.gt1kb.fna	bin237_SPAdes_hybrid_re-assembly_contigs.fa	99.1224	0.841346	90.874	Gap Filled
1139_AR_run158_run162.final.scaffolds.gt1kb.fna	bin296_IDBA_re-assembly_contigs.2_re.fa	99.0953	0.868683	90.8277	Gap Filled
1049062.gt1kb.fna	bin373_mag_polished.fa	98.7874	1.19804	90.8085	Gap Filled
1285_BL_run189.final.scaffolds.gt1kb.fna	bin138_SPAdes_hybrid_re-assembly_contigs.2_re.3_re.fa	99.2711	0.691211	90.7532	Gap Filled
1048924.gt1kb.fna	bin251_SPAdes_re-assembly_contigs.2_re.fa	98.9103	1.05807	90.6674	Gap Filled
1036773.gt1kb.fna	bin120_mag_polished.2_re.fa	99.8957	0.0951726	90.6567	Gap Filled
1286_BT_run191_run197.final.scaffolds.gt1kb.fna	bin146_SPAdes_re-assembly_contigs.2_re.fa	99.1456	0.818133	90.6273	Gap Filled
1036764.gt1kb.fna	bin335_mag_polished.fa	98.6796	1.2994	90.6218	Gap Filled
1365_I_run201.final.scaffolds.gt1kb.fna	bin220_mag_polished.fa	98.5174	1.48005	90.6196	Gap Filled
1286_CG_run191.final.scaffolds.gt1kb.fna	bin97_SPAdes_hybrid_re-assembly_contigs.2_re.fa	99.4802	0.485338	90.4678	Gap Filled
1035999.gt1kb.fna	bin18_mag_polished.2_re.fa	99.0392	0.917939	90.3515	Gap Filled
1049038.gt1kb.fna	bin12_SPAdes_re-assembly_contigs.2_re.fa	99.7044	0.271821	90.3192	Gap Filled
1220_T_run172_run176.final.scaffolds.gt1kb.fna	bin248_SPAdes_hybrid_re-assembly_contigs.2_re.fa	98.6093	1.3705	90.3089	Gap Filled
1035972.gt1kb.fna	bin4_SPAdes_hybrid_re-assembly_contigs.2_re.fa	99.0455	0.912256	90.1794	Gap Filled
1010920.gt1kb.fna	bin229_SPAdes_hybrid_re-assembly_contigs.2_re.fa	99.2975	0.660468	89.9713	Gap Filled
1030767.gt1kb.fna	bin344_mag_polished.fa	99.7299	0.246331	89.7962	Gap Filled
1048576.gt1kb.fna	bin274_mag_polished.fa	99.1886	0.763836	89.64	Gap Filled
1030749.gt1kb.fna	bin154_mag_polished.2_re.fa	99.4627	0.497028	89.4508	Gap Filled
1036575.gt1kb.fna	bin356_SPAdes_hybrid_re-assembly_contigs.2_re.fa	99.8909	0.0980206	89.3667	Gap Filled
1048786.gt1kb.fna	bin64_SPAdes_hybrid_re-assembly_contigs.fa	99.9038	0.0862871	89.2224	Gap Filled
1285_CL_run189.final.scaffolds.gt1kb.fna	bin371_IDBA_re-assembly_contigs.2_re.fa	99.6989	0.273668	89.1965	Gap Filled
1036650.gt1kb.fna	bin207_mag_polished.4_re.fa	99.9325	0.060354	89.1613	Gap Filled
1048963.gt1kb.fna	bin334_SPAdes_hybrid_re-assembly_contigs.2_re.fa	98.4426	1.5313	89.1071	Gap Filled
1049002.gt1kb.fna	bin167_SPAdes_hybrid_re-assembly_contigs.3_re.fa	99.9944	0.00495543	89.0797	Gap Filled
1286_AW_run191_run197.final.scaffolds.gt1kb.fna	bin318_IDBA_re-assembly_contigs.2_re.fa	98.4796	1.49124	88.9687	Gap Filled
1286_X_run191_run197.final.scaffolds.gt1kb.fna	bin187_SPAdes_hybrid_re-assembly_contigs.2_re.fa	99.2936	0.655854	88.9341	Gap Filled
1139_AQ_run158_run162.final.scaffolds.gt1kb.fna	bin323_mag_polished.fa	98.8462	1.10824	88.9292	Gap Filled
1030785.gt1kb.fna	bin285_mag_polished.fa	99.9635	0.0325457	88.9258	Gap Filled
1036551.gt1kb.fna	bin176_mag_polished.fa	98.3927	1.57944	88.8352	Gap Filled
1049086.gt1kb.fna	bin98_mag_polished.4_re.fa	98.8834	1.06162	88.6978	Gap Filled
1036665.gt1kb.fna	bin2_mag_polished.2_re.fa	98.2774	1.70073	88.542	Gap Filled
1048972.gt1kb.fna	bin57_IDBA_re-assembly_contigs.2_re.fa	99.5477	0.413144	88.3932	Gap Filled
1287_CG_run192_run197.final.scaffolds.gt1kb.fna	bin116_mag_polished.fa	98.527	1.42962	88.1894	Gap Filled
1286_N_run191_run197.final.scaffolds.gt1kb.fna	bin46_mag_polished.2_re.fa	98.9162	1.01927	87.6915	Gap Filled
1285_M_run188.final.scaffolds.gt1kb.fna	bin63_IDBA_re-assembly_contigs.fa	98.1055	1.87289	87.6589	Gap Filled
1285_K_run188.final.scaffolds.gt1kb.fna	bin106_SPAdes_re-assembly_contigs.2_re.fa	98.8521	1.08007	87.6039	Gap Filled
1030935.gt1kb.fna	bin157_mag_polished.fa	99.1951	0.740506	87.577	Gap Filled
1030704.gt1kb.fna	bin287_IDBA_re-assembly_contigs.3_re.fa	98.5329	1.40679	87.4173	Gap Filled
1021_U_run134.final.scaffolds.gt1kb.fna	bin52_mag_polished.2_re.fa	98.1833	1.79655	87.3964	Gap Filled
1035984.gt1kb.fna	bin387_SPAdes_hybrid_re-assembly_contigs.2_re.fa	98.2982	1.65587	87.2889	Gap Filled
1285_BK_run189.final.scaffolds.gt1kb.fna	bin11_mag_polished.fa	98.6581	1.28912	87.2544	Gap Filled
1287_CI_run192.final.scaffolds.gt1kb.fna	bin30_IDBA_re-assembly_contigs.2_re.fa	98.624	1.31153	87.1458	Gap Filled
1365_G_run201.final.scaffolds.gt1kb.fna	bin84_IDBA_re-assembly_contigs.2_re.fa	98.1966	1.75961	86.9327	Gap Filled
1030791.gt1kb.fna	bin173_mag_polished.3_re.fa	98.8702	1.05651	86.9246	Gap Filled
1285_AW_run189_run193.final.scaffolds.gt1kb.fna	bin105_SPAdes_re-assembly_contigs.2_re.fa	99.7536	0.217621	86.9105	Gap Filled
1049017.gt1kb.fna	bin26_SPAdes_hybrid_re-assembly_contigs.fa	99.7996	0.175609	86.6044	Gap Filled
1220_AQ_run172_run176.final.scaffolds.gt1kb.fna	bin309_SPAdes_re-assembly_contigs.2_re.fa	98.0834	1.87351	86.5465	Gap Filled
1139_CP_run158_run162.final.scaffolds.gt1kb.fna	bin107_SPAdes_re-assembly_contigs.2_re.fa	99.7802	0.192353	86.3887	Gap Filled
1285_H_run188_run192.final.scaffolds.gt1kb.fna	bin359_IDBA_re-assembly_contigs.2_re.fa	97.7888	2.20153	86.2767	Gap Filled
1286_CJ_run191.final.scaffolds.gt1kb.fna	bin71_SPAdes_re-assembly_contigs.2_re.fa	98.3327	1.59673	86.2173	Gap Filled
1030830.gt1kb.fna	bin357_SPAdes_hybrid_re-assembly_contigs.2_re.fa	98.8191	1.09323	86.0495	Gap Filled
1030788.gt1kb.fna	bin199_SPAdes_hybrid_re-assembly_contigs.fa	99.79	0.182989	86.048	Gap Filled
1287_AF_run192_run197.final.scaffolds.gt1kb.fna	bin325_mag_polished.2_re.fa	97.8301	2.15081	85.9012	Gap Filled
1048657.gt1kb.fna	bin228_SPAdes_hybrid_re-assembly_contigs.2_re.fa	97.9191	2.03985	85.7779	Gap Filled
1030824.gt1kb.fna	bin391_mag_polished.fa	97.9313	2.01673	85.6157	Gap Filled
1036002.gt1kb.fna	bin94_mag_polished.fa	97.8835	2.07241	85.4555	Gap Filled
1365_F_run201.final.scaffolds.gt1kb.fna	bin69_SPAdes_hybrid_re-assembly_contigs.fa	98.1144	1.81627	85.4082	Gap Filled
1286_CM_run191.final.scaffolds.gt1kb.fna	bin24_mag_polished.2_re.fa	98.4987	1.41083	85.3973	Gap Filled
1139_AJ_run158_run162.final.scaffolds.gt1kb.fna	bin156_SPAdes_hybrid_re-assembly_contigs.2_re.fa	99.7711	0.197977	85.3347	Gap Filled
1030917.gt1kb.fna	bin168_mag_polished.fa	98.2938	1.6203	85.2344	Gap Filled
1048987.gt1kb.fna	bin211_mag_polished.fa	98.1719	1.76147	85.1745	Gap Filled
1285_CA_run189.final.scaffolds.gt1kb.fna	bin380_mag_polished.2_re.fa	99.5778	0.374063	85.0906	Gap Filled
1286_AG_run191.final.scaffolds.gt1kb.fna	bin191_mag_polished.3_re.fa	99.4197	0.511266	85.0396	Gap Filled
1286_V_run191.final.scaffolds.gt1kb.fna	bin353_SPAdes_hybrid_re-assembly_contigs.3_re.fa	97.1204	2.957	84.9604	Gap Filled
1035936.gt1kb.fna	bin51_mag_polished.3_re.fa	98.6877	1.21724	84.8812	Gap Filled
1035996.gt1kb.fna	bin75_mag_polished.fa	97.9222	2.00843	84.8207	Gap Filled
1036725.gt1kb.fna	bin21_mag_polished.fa	98.2238	1.68566	84.8018	Gap Filled
1030911.gt1kb.fna	bin62_SPAdes_hybrid_re-assembly_contigs.fa	98.5945	1.28673	84.216	Gap Filled
1220_BT_run172_run176.final.scaffolds.gt1kb.fna	bin238_SPAdes_hybrid_re-assembly_contigs.3_re.fa	97.2912	2.72088	84.1955	Gap Filled
1036584.gt1kb.fna	bin375_SPAdes_hybrid_re-assembly_contigs.fa	99.9648	0.0296532	84.1631	Gap Filled
1036806.gt1kb.fna	bin142_SPAdes_hybrid_re-assembly_contigs.fa	99.9967	0.0027509	84.042	Gap Filled
1139_G_run158_run162.final.scaffolds.gt1kb.fna	bin370_IDBA_re-assembly_contigs.2_re.fa	97.8452	2.08074	84.0179	Gap Filled
1139_BY_run158_run162.final.scaffolds.gt1kb.fna	bin392_SPAdes_re-assembly_contigs.2_re.fa	99.5085	0.424775	83.84	Gap Filled
1048909.gt1kb.fna	bin160_IDBA_re-assembly_contigs.1_re.fa	97.9305	1.98344	83.8218	Gap Filled
1036593.gt1kb.fna	bin202_mag_polished.2_re.fa	98.3389	1.5588	83.7433	Gap Filled
1030731.gt1kb.fna	bin247_IDBA_re-assembly_contigs.2_re.fa	98.3606	1.5223	83.7172	Gap Filled
1220_BI_run172_run176_run188.final.scaffolds.gt1kb.fna	bin326_mag_polished.2_re.fa	98.1108	1.79557	83.6307	Gap Filled
1048762.gt1kb.fna	bin212_SPAdes_hybrid_re-assembly_contigs.2_re.fa	97.4147	2.54216	83.2519	Gap Filled
1030809.gt1kb.fna	bin267_SPAdes_hybrid_re-assembly_contigs.3_re.fa	98.9163	0.953384	83.0937	Gap Filled
1285_BJ_run189.final.scaffolds.gt1kb.fna	bin288_SPAdes_re-assembly_contigs.2_re.fa	98.68	1.18988	83.0176	Gap Filled
1036545.gt1kb.fna	bin89_mag_polished.fa	98.1489	1.72339	82.7907	Gap Filled
1036572.gt1kb.fna	bin114_mag_polished.2_re.fa	98.8158	1.05326	82.6459	Gap Filled
1048891.gt1kb.fna	bin337_mag_polished.2_re.fa	97.4174	2.52425	82.3897	Gap Filled
1220_BL_run172_run176.final.scaffolds.gt1kb.fna	bin292_mag_polished.3_re.fa	97.1323	2.87614	82.1402	Gap Filled
1286_AM_run191.final.scaffolds.gt1kb.fna	bin189_SPAdes_hybrid_re-assembly_contigs.fa	97.7586	2.12498	82.0906	Gap Filled
1220_AZ_run172_run176_run188.final.scaffolds.gt1kb.fna	bin218_SPAdes_re-assembly_contigs.fa	98.1283	1.733	82.0588	Gap Filled
1286_BY_run191.final.scaffolds.gt1kb.fna	bin225_SPAdes_re-assembly_contigs.2_re.fa	97.2935	2.64117	81.7466	Gap Filled
1285_BP_run189.final.scaffolds.gt1kb.fna	bin263_SPAdes_re-assembly_contigs.2_re.fa	97.9501	1.91128	81.7026	Gap Filled
1049014.gt1kb.fna	bin374_mag_polished.fa	97.6559	2.23022	81.4433	Gap Filled
1048888.gt1kb.fna	bin241_IDBA_re-assembly_contigs.2_re.fa	97.476	2.44627	81.266	Gap Filled
1139_CK_run158_run162.final.scaffolds.gt1kb.fna	bin332_mag_polished.2_re.fa	98.3427	1.49501	80.9268	Gap Filled
1139_AH_run158_run162.final.scaffolds.gt1kb.fna	bin126_mag_polished.2_re.fa	97.436	2.45638	80.7865	Gap Filled
1139_AX_run158_run162.final.scaffolds.gt1kb.fna	bin394_mag_polished.3_re.fa	97.3336	2.57533	80.4959	Gap Filled
1036620.gt1kb.fna	bin372_SPAdes_hybrid_re-assembly_contigs.fa	97.1498	2.74215	79.8566	Gap Filled
1286_M_run191_run197.final.scaffolds.gt1kb.fna	bin66_mag_polished.2_re.fa	97.2518	2.64328	79.4265	Gap Filled
1035909.gt1kb.fna	bin148_SPAdes_hybrid_re-assembly_contigs.fa	96.7313	3.22405	79.3659	Gap Filled
1030860.gt1kb.fna	bin20_SPAdes_re-assembly_contigs.2_re.fa	97.3964	2.43649	79.0121	Gap Filled
1220_AA_run172_run176_run188.final.scaffolds.gt1kb.fna	bin363_mag_polished.fa	96.6359	3.33256	78.8794	Gap Filled
1220_CE_run172_run176_run188.final.scaffolds.gt1kb.fna	bin144_mag_polished.2_re.fa	97.3339	2.50218	78.6196	Gap Filled
evo_1220_Q.030.fna	bin216_mag_polished.fa	97.2615	2.55508	78.2743	Gap Filled
1286_W_run191_run197.final.scaffolds.gt1kb.fna	bin183_mag_polished.fa	96.6366	3.30503	78.2311	Gap Filled
1286_BA_run191_run197.final.scaffolds.gt1kb.fna	bin233_mag_polished.2_re.fa	97.3183	2.51034	77.88	Gap Filled
1021_L_run134.final.scaffolds.gt1kb.fna	bin201_SPAdes_hybrid_re-assembly_contigs.2_re.3_re.fa	98.2024	1.56837	77.8771	Gap Filled
1286_CC_run191.final.scaffolds.gt1kb.fna	bin213_SPAdes_hybrid_re-assembly_contigs.2_re.fa	97.3373	2.4559	77.4722	Gap Filled
1036776.gt1kb.fna	bin13_SPAdes_hybrid_re-assembly_contigs.fa	98.8201	0.979573	77.1799	Gap Filled
1287_BU_run192.final.scaffolds.gt1kb.fna	bin209_mag_polished.2_re.fa	96.2767	3.70776	76.9409	Gap Filled
1030713.gt1kb.fna	bin301_IDBA_re-assembly_contigs.2_re.fa	96.373	3.56016	76.8267	Gap Filled
1030818.gt1kb.fna	bin322_mag_polished.fa	97.7974	1.94315	76.6855	Gap Filled
1287_BG_run192_run197.final.scaffolds.gt1kb.fna	bin95_IDBA_re-assembly_contigs.2_re.fa	96.1862	3.81102	76.6841	Gap Filled
1139_I_run158_run162.final.scaffolds.gt1kb.fna	bin27_IDBA_re-assembly_contigs.2_re.fa	98.0882	1.65859	76.4816	Gap Filled
1220_BP_run172_run176.final.scaffolds.gt1kb.fna	bin383_IDBA_re-assembly_contigs.2_re.fa	96.7153	3.13401	76.4427	Gap Filled
1030890.gt1kb.fna	bin258_SPAdes_hybrid_re-assembly_contigs.3_re.fa	96.966	2.82361	76.292	Gap Filled
1048900.gt1kb.fna	bin302_IDBA_re-assembly_contigs.fa	96.79	3.0447	76.2891	Gap Filled
1220_G_run172.final.scaffolds.gt1kb.fna	bin163_mag_polished.2_re.fa	96.8401	2.96303	75.9956	Gap Filled
1036794.gt1kb.fna	bin347_mag_polished.fa	96.7226	3.09643	75.9766	Gap Filled
1036713.gt1kb.fna	bin294_SPAdes_hybrid_re-assembly_contigs.3_re.fa	99.663	0.259775	75.6047	Gap Filled
1036677.gt1kb.fna	bin336_mag_polished.fa	96.4814	3.35641	75.2265	Gap Filled
1139_CA_run158_run162.final.scaffolds.gt1kb.fna	bin346_mag_polished.2_re.fa	96.5694	3.26656	75.2229	Gap Filled
1049059.gt1kb.fna	bin246_SPAdes_hybrid_re-assembly_contigs.fa	95.8824	4.12753	75.1229	Gap Filled
1035948.gt1kb.fna	bin397_mag_polished.fa	98.189	1.51596	74.6576	Gap Filled
1036611.gt1kb.fna	bin386_SPAdes_hybrid_re-assembly_contigs.2_re.fa	96.0421	3.84318	74.1703	Gap Filled
1285_CQ_run189.final.scaffolds.gt1kb.fna	bin330_IDBA_re-assembly_contigs.2_re.fa	96.8892	2.83466	73.5183	Gap Filled
1048765.gt1kb.fna	bin151_mag_polished.2_re.4_re.fa	95.5572	4.39277	72.4536	Gap Filled
1036581.gt1kb.fna	bin28_SPAdes_hybrid_re-assembly_contigs.2_re.fa	98.2523	1.40874	72.3907	Gap Filled
1285_U_run188.final.scaffolds.gt1kb.fna	bin103_mag_polished.2_re.fa	98.7003	1.02858	72.0721	Gap Filled
1036668.gt1kb.fna	bin139_SPAdes_re-assembly_contigs.fa	95.6611	4.21639	71.8765	Gap Filled
1220_AP_run172_run176_run188.final.scaffolds.gt1kb.fna	bin217_mag_polished.fa	96.1867	3.57486	71.7168	Gap Filled
1220_AH_run172_run176_run188.final.scaffolds.gt1kb.fna	bin60_mag_polished.fa	96.5151	3.15852	71.6113	Gap Filled
1286_CQ_run191_run197_run206.final.scaffolds.gt1kb.fna	bin145_SPAdes_re-assembly_contigs.fa	97.2717	2.32186	71.1061	Gap Filled
1048768.gt1kb.fna	bin119_mag_polished.fa	96.5097	3.12913	70.8677	Gap Filled
evo_1030827.033.fna	bin210_mag_polished.2_re.fa	95.7319	3.75955	70.7197	Gap Filled
1036779.gt1kb.fna	bin272_SPAdes_hybrid_re-assembly_contigs.fa	95.5659	4.24787	70.3292	Gap Filled
1030845.gt1kb.fna	bin70_SPAdes_re-assembly_contigs.2_re.fa	94.8377	5.22938	70.0273	Gap Filled
1287_AE_run192_run197.final.scaffolds.gt1kb.fna	bin3_SPAdes_hybrid_re-assembly_contigs.1_re.fa	95.4605	4.33456	69.4088	Gap Filled
1139_J_run158_run162.final.scaffolds.gt1kb.fna	bin364_SPAdes_re-assembly_contigs.2_re.fa	95.9887	3.64159	68.9476	Gap Filled
1030839.gt1kb.fna	bin1_mag_polished.fa	98.5529	1.09334	68.9142	Gap Filled
1220_AK_run172_run176.final.scaffolds.gt1kb.fna	bin77_mag_polished.2_re.fa	96.8496	2.70669	68.8929	Gap Filled
1287_C_run192.final.scaffolds.gt1kb.fna	bin162_IDBA_re-assembly_contigs.2_re.fa	96.0239	3.58168	68.5363	Gap Filled
1287_AT_run192_run197.final.scaffolds.gt1kb.fna	bin190_SPAdes_re-assembly_contigs.2_re.fa	99.6438	0.248201	68.2341	Gap Filled
1049041.gt1kb.fna	bin92_mag_polished.2_re.fa	95.1452	4.78953	68.089	Gap Filled
1036674.gt1kb.fna	bin235_IDBA_re-assembly_contigs.3_re.fa	96.7519	2.76682	67.5539	Gap Filled
1036689.gt1kb.fna	bin341_IDBA_re-assembly_contigs.2_re.fa	97.6368	1.85651	67.5323	Gap Filled
1287_G_run192_run197.final.scaffolds.gt1kb.fna	bin265_mag_polished.2_re.fa	97.8657	1.70329	67.2121	Gap Filled
1035978.gt1kb.fna	bin268_SPAdes_hybrid_re-assembly_contigs.fa	96.8472	2.60071	66.893	Gap Filled
1139_P_run158_run162.final.scaffolds.gt1kb.fna	bin152_IDBA_re-assembly_contigs.2_re.fa	97.5149	1.93108	66.0422	Gap Filled
1220_V_run172_run176.final.scaffolds.gt1kb.fna	bin280_SPAdes_re-assembly_contigs.2_re.fa	97.4417	1.9895	65.7345	Gap Filled
1285_T_run188.final.scaffolds.gt1kb.fna	bin343_mag_polished.4_re.fa	97.3965	1.9681	63.7184	Gap Filled
1048930.gt1kb.fna	bin34_SPAdes_hybrid_re-assembly_contigs.2_re.fa	94.4356	5.27092	63.1565	Gap Filled
1021_BF_run134_run137WDH_run147.final.scaffolds.gt1kb.fna	bin122_mag_polished.2_re.fa	95.1792	4.32133	62.7123	Gap Filled
1285_Z_run188_run192.final.scaffolds.gt1kb.fna	bin224_SPAdes_re-assembly_contigs.2_re.fa	94.4593	5.16074	62.1825	Gap Filled
1036710.gt1kb.fna	bin133_SPAdes_hybrid_re-assembly_contigs.2_re.fa	93.5092	6.58891	62.0514	Gap Filled
1220_I_run172_run176_run188.final.scaffolds.gt1kb.fna	bin333_mag_polished.2_re.fa	97.8571	1.47205	59.7622	Gap Filled
1021_G_run134.final.scaffolds.gt1kb.fna	bin231_mag_polished.2_re.fa	94.4508	4.98568	59.6518	Gap Filled
1286_L_run191_run197.final.scaffolds.gt1kb.fna	bin366_mag_polished.fa	94.6059	4.75975	59.5432	Gap Filled
1139_R_run158_run162.final.scaffolds.gt1kb.fna	bin65_IDBA_re-assembly_contigs.2_re.fa	93.9507	5.60947	58.8634	Gap Filled
1036734.gt1kb.fna	bin118_mag_polished.fa	92.5734	7.79526	58.2678	Gap Filled
1285_BE_run189_run193.final.scaffolds.gt1kb.fna	bin316_SPAdes_hybrid_re-assembly_contigs.3_re.fa	96.3057	2.71591	57.1522	Gap Filled
1365_E_run201.final.scaffolds.gt1kb.fna	bin136_SPAdes_hybrid_re-assembly_contigs.2_re.fa	93.2698	6.3887	56.7257	Gap Filled
1220_BK_run172_run176.final.scaffolds.gt1kb.fna	bin74_SPAdes_re-assembly_contigs.2_re.fa	94.0474	5.18631	56.0023	Gap Filled
1030797.gt1kb.fna	bin198_SPAdes_re-assembly_contigs.2_re.fa	92.9249	6.8604	55.8778	Gap Filled
1220_CD_run172_run176_run188.final.scaffolds.gt1kb.fna	bin236_IDBA_re-assembly_contigs.2_re.fa	96.635	2.35906	55.6953	Gap Filled
1021_W_run134.final.scaffolds.gt1kb.fna	bin161_SPAdes_re-assembly_contigs.fa	96.9923	2.00971	54.7025	Gap Filled
1287_AV_run192_run197.final.scaffolds.gt1kb.fna	bin88_IDBA_re-assembly_contigs.fa	91.8448	8.50247	53.1309	Gap Filled
1286_BN_run191.final.scaffolds.gt1kb.fna	bin101_IDBA_re-assembly_contigs.2_re.fa	92.7702	6.66978	51.8767	Gap Filled
1048918.gt1kb.fna	bin166_IDBA_re-assembly_contigs.2_re.3_re.fa	93.5572	5.29142	51.2967	Gap Filled
1048864.gt1kb.fna	bin307_mag_polished.2_re.fa	92.5379	6.74827	49.6768	Gap Filled
1285_AI_run188.final.scaffolds.gt1kb.fna	bin53_mag_polished.2_re.fa	92.4931	6.8609	49.6081	Gap Filled
1287_B_run192.final.scaffolds.gt1kb.fna	bin368_mag_polished.fa	92.4762	6.83425	49.4387	Gap Filled
1139_BV_run158_run162.final.scaffolds.gt1kb.fna	bin395_SPAdes_re-assembly_contigs.2_re.fa	92.6957	6.1448	46.9466	Gap Filled
1030956.gt1kb.fna	bin72_mag_polished.fa	91.9358	7.38412	46.9121	Gap Filled
1287_CC_run192_run197.final.scaffolds.gt1kb.fna	bin300_IDBA_re-assembly_contigs.2_re.fa	91.6667	7.63825	45.7583	Gap Filled
1286_AT_run191_run197.final.scaffolds.gt1kb.fna	bin68_mag_polished.fa	93.1232	5.10929	43.4661	Gap Filled
1220_AG_run172_run176_run188.final.scaffolds.gt1kb.fna	bin82_SPAdes_re-assembly_contigs.2_re.fa	89.8797	10.8327	42.0362	Gap Filled
1286_A_run191.final.scaffolds.gt1kb.fna	bin15_mag_polished.2_re.fa	94.1613	4.08791	41.0991	Gap Filled
1053016.gt1kb.fna	bin186_mag_polished.2_re.fa	90.4916	8.80862	38.8811	Gap Filled
1365_H_run201.final.scaffolds.gt1kb.fna	bin281_IDBA_re-assembly_contigs.fa	90.9225	7.64645	38.2733	Gap Filled
1220_CC_run172_run176_run188.final.scaffolds.gt1kb.fna	bin293_mag_polished.fa	90.9919	7.53772	38.2383	Gap Filled
1285_Y_run188.final.scaffolds.gt1kb.fna	bin205_mag_polished.2_re.fa	92.0058	5.84535	37.4113	Gap Filled
1021_M_run134.final.scaffolds.gt1kb.fna	bin61_IDBA_re-assembly_contigs.2_re.fa	89.712	9.72273	35.4123	Gap Filled
1035897.gt1kb.fna	bin319_mag_polished.2_re.fa	89.1578	9.97234	32.4831	Gap Filled
1021_AG_run134.final.scaffolds.gt1kb.fna	bin117_IDBA_re-assembly_contigs.2_re.fa	90.6286	6.89689	31.7781	Gap Filled
1048882.gt1kb.fna	bin324_IDBA_re-assembly_contigs.fa	89.8014	8.10416	30.6966	Gap Filled
1285_CJ_run189.final.scaffolds.gt1kb.fna	bin399_mag_polished.fa	88.4074	11.4888	29.575	Gap Filled
1285_AH_run188.final.scaffolds.gt1kb.fna	bin111_IDBA_re-assembly_contigs.fa	88.1354	10.8105	26.0734	Gap Filled
1285_BS_run189_run193.final.scaffolds.gt1kb.fna	bin180_IDBA_re-assembly_contigs.2_re.3_re.fa	88.6473	9.17753	25.5836	Gap Filled
1139_BS_run158_run162.final.scaffolds.gt1kb.fna	bin278_IDBA_re-assembly_contigs.2_re.fa	85.7075	14.0336	13.7535	Gap Filled
1285_AE_run188.final.scaffolds.gt1kb.fna	bin110_mag_polished.3_re.fa	85.8626	11.8879	12.5482	Gap Filled
evo_1048969.002.fna	bin172_IDBA_re-assembly_contigs.2_re.fa	84.9932	10.7535	11.3605	Gap Filled
1287_CM_run206.final.scaffolds.gt1kb.fna	bin125_SPAdes_re-assembly_contigs.2_re.fa	85.9295	10.3441	11.3367	Gap Filled
1285_AG_run188_run192_run197.final.scaffolds.gt1kb.fna	bin181_IDBA_re-assembly_contigs.2_re.fa	85.1252	13.9944	10.0523	Gap Filled
1021_BD_run134.final.scaffolds.gt1kb.fna	bin306_mag_polished.2_re.fa	85.1217	13.9442	9.88913	Gap Filled
1139_BL_run158_run162.final.scaffolds.gt1kb.fna	bin31_mag_polished.fa	85.4534	9.98094	6.66022	Gap Filled
evo_1052962.028.fna	bin256_mag_polished.fa	84.6464	11.6838	3.25542	Gap Filled
1287_BZ_run192_run197.final.scaffolds.gt1kb.fna	bin385_mag_polished.fa	84.0007	13.1401	3.20213	Gap Filled
1285_AJ_run188.final.scaffolds.gt1kb.fna	bin48_mag_polished.2_re.fa	83.6024	16.9852	-1.67187	Gap Filled
1139_AK_run158_run162.final.scaffolds.gt1kb.fna	bin219_IDBA_re-assembly_contigs.3_re.fa	79.9136	7.01231	-7.20593	Gap Filled
1285_N_run188.final.scaffolds.gt1kb.fna	bin297_IDBA_re-assembly_contigs.2_re.fa	81.8991	18.1789	-8.86565	Gap Filled
evo_1036662.017.fna	bin275_mag_polished.3_re.fa	81.3643	15.4032	-9.47212	Gap Filled
evo_1036686.006.fna	bin76_IDBA_re-assembly_contigs.2_re.fa	80.6342	18.3202	-16.2516	Gap Filled
1285_O_run188.final.scaffolds.gt1kb.fna	bin390_mag_polished.2_re.fa	80.0197	19.3537	-20.0239	Gap Filled
1021_AZ_run134.final.scaffolds.gt1kb.fna	bin137_mag_polished.3_re.fa	75.8364	11.3244	-21.2175	Gap Filled
1021_F_run134.final.scaffolds.gt1kb.fna	bin83_IDBA_re-assembly_contigs.2_re.fa	78.9736	18.2506	-22.8952	Gap Filled
1139_BM_run158_run162.final.scaffolds.gt1kb.fna	bin284_mag_polished.2_re.fa	78.6062	19.8661	-26.4561	Gap Filled
1286_AU_run191_run197.final.scaffolds.gt1kb.fna	bin121_SPAdes_hybrid_re-assembly_contigs.3_re.fa	79.5377	24.652	-27.7016	Gap Filled
1286_CB_run191_run197.final.scaffolds.gt1kb.fna	bin171_IDBA_re-assembly_contigs.2_re.fa	78.5243	21.0925	-28.618	Gap Filled
1285_AR_run189.final.scaffolds.gt1kb.fna	bin240_IDBA_re-assembly_contigs.2_re.fa	73.3985	12.6497	-28.6626	Gap Filled
evo_1030719.021.fna	bin135_mag_polished.fa	74.7643	24.8297	-49.5043	Gap Filled
1285_BQ_run189.final.scaffolds.gt1kb.fna	bin155_IDBA_re-assembly_contigs.2_re.fa	68.0833	17.7985	-51.1302	Gap Filled
1220_K_run172_run176.final.scaffolds.gt1kb.fna	bin50_mag_polished.2_re.fa	72.2919	21.4613	-51.911	Gap Filled
evo_1036569.031.fna	bin331_IDBA_re-assembly_contigs.2_re.fa	75.566	29.8589	-55.2522	Gap Filled
1048876.gt1kb.fna	bin279_IDBA_re-assembly_contigs.2_re.fa	69.6324	20.611	-55.9288	Gap Filled
1220_AC_run172_run176_run188.final.scaffolds.gt1kb.fna	bin340_SPAdes_re-assembly_contigs.2_re.fa	49.3511	15.2226	-61.3522	Gap Filled
1287_AA_run192_run197.final.scaffolds.gt1kb.fna	bin102_mag_polished.2_re.fa	73.6876	29.2571	-64.6174	Gap Filled
1220_BW_run172_run176.final.scaffolds.gt1kb.fna	bin42_IDBA_re-assembly_contigs.2_re.fa	68.2698	25.2401	-71.9819	Gap Filled
1220_L_run172_run176.final.scaffolds.gt1kb.fna	bin289_IDBA_re-assembly_contigs.2_re.fa	73.6582	32.942	-72.6525	Gap Filled
1286_AQ_run191_run197.final.scaffolds.gt1kb.fna	bin158_IDBA_re-assembly_contigs.2_re.fa	70.4215	28.7604	-75.8876	Gap Filled
1286_BK_run191.final.scaffolds.gt1kb.fna	bin99_SPAdes_hybrid_re-assembly_contigs.2_re.fa	34.5743	21.1184	-94.4595	Gap Filled
1139_S_run158_run162.final.scaffolds.gt1kb.fna	bin169_IDBA_re-assembly_contigs.2_re.fa	0.161325	20.179	-100.86	Gap Filled
1287_CL_run206.final.scaffolds.gt1kb.fna	bin149_SPAdes_re-assembly_contigs.fa	55.6041	28.2432	-105.958	Gap Filled
1287_BR_run192.final.scaffolds.gt1kb.fna	bin200_IDBA_re-assembly_contigs.2_re.fa	67.3897	43.2288	-126.818	Gap Filled
1139_CD_run158_run162.final.scaffolds.gt1kb.fna	bin85_IDBA_re-assembly_contigs.2_re.fa	57.4258	35.4686	-129.71	Gap Filled
1052983.gt1kb.fna	bin384_mag_polished.fa	48.2663	31.4168	-134.808	Gap Filled
1286_E_run191.final.scaffolds.gt1kb.fna	bin36_mag_polished.2_re.fa	48.2036	40.3741	-164.478	Gap Filled
1220_CK_run172_run176.final.scaffolds.gt1kb.fna	bin223_mag_polished.3_re.fa	42.3934	61.7226	-263.252	Gap Filled

## Sheet: Supplementary Data 2
Supplementary Data 2. Bin stats of CAMI-high datasets using BASALT (B), metaWRAP (M), DASTool (D), and VAMB (V), respectively. B = BASALT, M = metaWRAP, D = DASTool, V = VAMB.
Standard.bin	B_Test.bin	B_Completeness	B_Contamination	B_Quality	B_Contigs	B_Contigs5k	B_N50	M_Test.bin	M_Completeness	M_Contamination	M_Quality	M_Contigs	M_Contigs5k	M_N50	D_Test.bin	D_Completeness	D_Contamination	D_Quality	D_Contigs	D_Contigs5k	D_N50	V_Test.bin	V_Completeness	V_Contamination	V_Quality	V_Contigs	V_Contigs5k	V_N50
1030746.gt1kb.fna	bin255	99.9964	0	99.9964	1	1	3547741	bin.209.orig	99.9941	0.0046506	99.9709	3	3	1962718	metabat.077	99.9941	0.0046506	99.9709	3	3	1962718	S1C5680	99.9941	0.0046506	99.9709	3	3	1962718
1030743.gt1kb.fna	bin37	99.6738	0.00274406	99.6601	12	12	496420	bin.124.orig	99.6837	0.171822	98.8246	6	3	2129500	maxbin.122	99.7077	6.3576	67.9197	41	12	2129500	S1C7791	99.6837	0.0260824	99.5533	3	3	2129500
1036647.gt1kb.fna	bin282	99.6599	0.000400004	99.6579	50	45	168544	bin.101.orig	99.2698	0.000400004	99.2678	42	35	192986	maxbin.112	99.6888	0.314328	98.1172	53	36	192986	S1C5762	98.5394	1.01979	93.4405	38	35	192986
1021_O_run134.final.scaffolds.gt1kb.fna	bin272	99.5441	3.07366e-05	99.5439	46	46	203648	bin.284.orig	99.6282	0.168037	98.788	10	10	1155435	concoct.182	99.6282	0.827874	95.4889	11	11	1155435	S1C3323	99.6282	0.168037	98.788	10	10	1155435
1285_AN_run189_run193.final.scaffolds.gt1kb.fna	bin229	99.5399	0	99.5399	9	9	1027427	bin.185.orig	99.5615	0	99.5615	9	9	1027391	concoct.046_sub	99.5615	0.987846	94.6222	20	12	1027391	S1C411	98.2303	0	98.2303	8	8	1027391
1021_T_run134.final.scaffolds.gt1kb.fna	bin299	99.3896	0.00776141	99.3508	4	4	833079	bin.307.permissive	96.1687	2.00796	86.1289	113	33	137068	maxbin.332	96.6457	4.01666	76.5624	25	12	778690	S1C1059	95.0603	0.870865	90.706	6	6	778690
1036638.gt1kb.fna	bin190	99.1158	0.000794791	99.1119	15	12	268315	bin.364.permissive	99.4393	0.0144285	99.3672	12	9	284098	metabat.012	99.5148	0.000794791	99.5108	9	9	268298	S1C3950	99.1158	0.000794791	99.1119	8	8	268298
1139_BT_run162_run167.final.scaffolds.gt1kb.fna	bin316	99.0925	0.00229892	99.081	5	5	2607802	bin.304.permissive	98.6872	1.05674	93.4035	112	19	486988	maxbin.287	98.8302	0.812133	94.7695	16	7	1201875	S1C4585	98.654	0.304933	97.1294	6	6	1201875
1285_BA_run189.final.scaffolds.gt1kb.fna	bin301	99.0587	0	99.0587	5	5	1077224	bin.115.orig	99.8125	0.0254041	99.6855	4	4	1343862	metabat.455	99.8125	0.370408	97.9605	11	4	1343862	S1C63	99.8125	0.0254041	99.6855	4	4	1343862
1285_E_run188.final.scaffolds.gt1kb.fna	bin22	98.9282	0	98.9282	6	6	1013779	bin.232.permissive	95.4018	4.20714	74.3661	136	32	212261	metabat.393	98.3193	0.150729	97.5657	12	12	902473	S1C4793	98.3193	0.150729	97.5657	12	12	902473
1030758.gt1kb.fna	bin12	99.0077	0.0162109	98.9266	5	5	1058281	bin.138.orig	98.9624	0.383758	97.0436	8	4	1597635	metabat.099	98.9624	0.464846	96.6382	9	4	1597635	S1C299	98.9624	0.12331	98.3459	4	4	1597635
1048999.gt1kb.fna	bin60	98.7768	1.26025e-05	98.7768	55	52	243770	bin.90.orig	97.6379	1.78803	88.6978	13	13	939259	maxbin.179	97.9118	2.66632	84.5802	17	15	939259	S1C249	96.7926	1.78803	87.8525	12	12	939259
1049029.gt1kb.fna	bin136	98.8506	0.0164075	98.7685	29	29	204822	bin.109.orig	99.3899	0.0164075	99.3078	9	9	1016445	maxbin.005	99.3899	9.18176	53.4811	38	20	1016445	S1C2812	96.0912	0.0164075	96.0092	6	6	2005647
1048948.gt1kb.fna	bin333	98.8258	0.0125682	98.763	74	68	125443	bin.111.orig	98.153	0.233959	96.9832	53	45	229474	maxbin.016	99.0382	1.77061	90.1851	81	51	229474	S1C2521	94.9762	0.0109131	94.9216	35	35	229474
1030794.gt1kb.fna	bin263	98.9327	0.0455403	98.705	51	47	449421	bin.34.permissive	98.602	0.600517	95.5994	69	48	394058	maxbin.335_sub	99.2855	0.548278	96.5441	43	22	798151	S1C850	98.2859	0.0405086	98.0833	17	17	798151
1220_N_run172_run176_run188.final.scaffolds.gt1kb.fna	bin300	98.6294	0	98.6294	4	4	1321551	bin.274.permissive	98.7454	1.97232	88.8838	133	14	460116	maxbin.078	98.8049	3.15829	83.0135	13	10	786441	S1C255	98.4572	0.664881	95.1328	6	6	786441
1139_CM_run158_run162.final.scaffolds.gt1kb.fna	bin150	98.6271	0	98.6271	4	4	2684241	bin.2.orig	98.7925	0.298167	97.3017	11	6	691197	concoct.195	98.7925	1.88243	89.3804	8	7	691197	S1C5832	98.7925	0.0126312	98.7294	6	6	691197
1286_V_run191.final.scaffolds.gt1kb.fna	bin86	99.2919	0.144186	98.5709	23	21	525762	bin.157.permissive	99.307	0.0904523	98.8547	30	21	446989	maxbin.010	99.7774	3.54598	82.0475	30	21	772302	S1C4766	99.3779	0.00644675	99.3456	11	11	772302
1286_CF_run191_run197.final.scaffolds.gt1kb.fna	bin11	98.4849	0	98.4849	48	46	158453	bin.45.orig	99.4546	0.115822	98.8755	12	11	785933	maxbin.023	99.6908	0.894	95.2208	21	15	785933	S1C28	99.4546	0	99.4546	11	11	785933
1220_F_run172_run176_run188.final.scaffolds.gt1kb.fna	bin77	98.493	0.0039349	98.4733	6	6	1000538	bin.199.orig	99.5664	0.444474	97.344	15	13	465496	metabat.359	99.5938	0.928149	94.9531	28	13	465496	S1C1315	89.9908	0.443099	87.7753	11	11	465496
1286_AY_run191_run197.final.scaffolds.gt1kb.fna	bin151	98.5283	0.0232106	98.4122	15	15	682108	bin.341.orig	98.529	0.0232106	98.4129	16	15	682108	maxbin.271	98.5702	0.0232106	98.4542	17	15	682108	S1C924	98.5052	0.0232106	98.3891	15	15	682108
1048927.gt1kb.fna	bin202	98.3879	0	98.3879	6	6	1145161	bin.227.permissive	97.743	2.25709	86.4576	109	42	242225	metabat.280	99.4464	0.231368	98.2895	16	10	813208	S1C1309	98.7421	0.0576899	98.4536	9	9	813208
1048855.gt1kb.fna	bin227	98.4497	0.0202489	98.3485	14	14	462798	bin.172.permissive	98.3585	0.376144	96.4778	52	33	236862	maxbin.266	99.111	9.96483	49.2868	36	27	462908	S1C1600	98.3409	0.390339	96.3892	14	14	462908
1030722.gt1kb.fna	bin350	99.6223	0.265672	98.294	50	46	138035	bin.288.orig	99.5554	0.00147823	99.548	37	34	192686	maxbin.298	99.6223	1.23665	93.4391	53	36	192686	S1C1393	99.3326	0.00147823	99.3252	35	34	192686
1287_O_run192_run197.final.scaffolds.gt1kb.fna	bin140	98.2973	0.0411821	98.0913	54	53	176708	bin.72.permissive	98.651	1.7504	89.8991	164	23	398894	maxbin.291	97.0773	2.25099	85.8223	17	16	1238433	S1C3019	91.794	2.25099	80.5391	13	13	1238433
1035975.gt1kb.fna	bin382	99.0465	0.196969	98.0616	69	62	186464	bin.22.orig	98.8538	0.156142	98.0731	37	36	345503	maxbin.189_sub	99.2805	2.67467	85.9071	84	44	345503	S1C379	98.8235	0.156142	98.0428	36	36	345503
1220_AB_run172_run176_run188.final.scaffolds.gt1kb.fna	bin194	99.1057	0.208877	98.0613	13	13	357306	bin.320.orig	99.0486	0.18153	98.141	13	13	357306	maxbin.286	99.1455	0.208877	98.1011	17	13	357306	S1C2542	99.0486	0.18153	98.141	13	13	357306
1048960.gt1kb.fna	bin225	98.017	0	98.017	36	36	138675	bin.251.orig	98.809	0.456077	96.5286	41	36	146334	metabat.163	98.809	0.456077	96.5286	41	36	146334	S1C1533	98.449	0.456077	96.1686	36	36	146334
1220_Y_run172_run176.final.scaffolds.gt1kb.fna	bin163	99.3435	0.27789	97.9541	9	7	1041056	bin.355.orig	99.3623	0.225529	98.2347	8	8	1059248	metabat.290	99.3623	1.93924	89.6661	33	12	1059248	S1C1250	99.3623	0.225529	98.2347	8	8	1059248
1035990.gt1kb.fna	bin252	98.023	0.0444226	97.8009	99	85	119668	bin.4.orig	93.2941	6.09504	62.8189	65	31	295420	metabat.277	88.2234	5.86528	58.897	37	26	296220	S1C2007	86.9901	5.86502	57.665	24	24	296220
1036698.gt1kb.fna	bin212	97.7638	0	97.7638	39	39	188766	bin.372.orig	98.8742	0.00856494	98.8314	45	40	180822	maxbin.178_sub	99.156	1.73938	90.459	60	42	180822	S1C878	97.7907	0.00856494	97.7479	38	38	180822
1030764.gt1kb.fna	bin292	98.6386	0.176528	97.7559	85	80	97403	bin.204.permissive	97.147	1.26675	90.8132	74	50	140590	concoct.208	98.6814	0.368787	96.8375	29	25	283752	S1C4602	96.5912	0.368745	94.7475	21	21	283752
1048981.gt1kb.fna	bin206	98.3326	0.118294	97.7411	47	42	157473	bin.79.permissive	97.6312	1.23637	91.4493	64	46	157789	metabat.472	98.4124	1.16162	92.6043	33	26	314373	S1C1686	97.0515	0.516551	94.4687	23	23	314373
1286_CO_run191_run197_run206.final.scaffolds.gt1kb.fna	bin166	97.6669	0.000156642	97.6661	80	79	87211	bin.64.permissive	96.5484	1.23082	90.3943	51	40	194662	maxbin.230	96.7295	2.08682	86.2954	21	20	389283	S1C256	96.1304	2.06199	85.8204	18	18	389283
1049211.gt1kb.fna	bin116	98.4124	0.150487	97.6599	10	10	585239	bin.163.permissive	96.8406	1.88349	87.4231	46	23	325030	maxbin.087	97.833	11.6063	39.8016	79	22	587487	S1C2778	97.7272	1.579	89.8322	8	8	587487
1287_AN_run192_run197.final.scaffolds.gt1kb.fna	bin193	98.4243	0.170739	97.5706	32	32	463310	bin.53.orig	97.8971	0.674442	94.5249	46	38	303123	maxbin.028_sub	97.5457	2.09004	87.0955	116	38	303123	S1C1427	95.9892	0.662948	92.6745	30	30	303123
1285_G_run188.final.scaffolds.gt1kb.fna	bin5	97.5272	0	97.5272	27	27	326933	bin.80.orig	97.9554	1.41754	90.8677	46	32	327859	metabat.435	97.9559	1.24818	91.715	45	31	327859	S1C3269	96.2733	0.473233	93.9072	26	26	327859
1036590.gt1kb.fna	bin330	97.5068	0	97.5068	17	17	357439	bin.202.permissive	94.9886	4.23113	73.8329	128	65	88619	metabat.433	88.925	0.598526	85.9324	20	7	750766	S1C695	97.4671	0.0746606	97.0938	6	6	671043
1285_BI_run189.final.scaffolds.gt1kb.fna	bin284	97.6154	0.0223452	97.5037	6	6	884281	bin.110.orig	97.4554	0.572811	94.5914	18	8	2125454	metabat.169	97.4554	0.517529	94.8678	17	8	2125454	S1C2565	97.4554	0.215211	96.3794	5	5	2125454
1048771.gt1kb.fna	bin177	97.673	0.0364606	97.4907	7	7	1400569	bin.41.orig	97.7242	0.108056	97.1839	9	9	983760	metabat.062	98.132	1.95957	88.3342	21	12	983760	S1C19	97.7242	0.108056	97.1839	9	9	983760
1287_D_run192_run197.final.scaffolds.gt1kb.fna	bin147	97.6719	0.0369554	97.4871	48	46	193592	bin.76.permissive	97.392	0.934009	92.722	54	26	244540	maxbin.342	97.4739	1.18586	91.5446	36	27	333784	S1C1469	96.7392	0.85587	92.4598	24	24	333784
1048582.gt1kb.fna	bin59	98.5876	0.229299	97.4412	88	79	123486	bin.277.orig	97.5229	1.81081	88.4689	19	16	847505	maxbin.182	97.7322	3.26956	81.3844	85	17	847505	S1C2480	97.4494	1.37401	90.5793	14	14	847505
1021_AH_run134_run137WDH_run147.final.scaffolds.gt1kb.fna	bin231	97.4354	0	97.4354	34	34	665055	bin.314.orig	99.3841	0.212939	98.3194	48	38	665680	maxbin.114	99.3573	0.212939	98.2927	47	38	665680	S1C1313	83.254	0.0122666	83.1927	14	14	698731
1049077.gt1kb.fna	bin366	97.5892	0.0442397	97.368	43	39	214567	bin.128.orig	94.0978	5.14345	68.3806	25	15	304657	metabat.408	94.0978	5.73013	65.4472	26	16	304657	S1C1495	92.6713	4.70463	69.1481	13	13	304657
1030725.gt1kb.fna	bin191	97.3209	0.0077602	97.2821	14	14	355658	bin.122.orig	98.1435	0.794384	94.1716	17	14	356050	maxbin.264	98.1435	7.09324	62.6773	57	21	356050	S1C2077	98.1435	0.648984	94.8986	14	14	356050
1036548.gt1kb.fna	bin187	97.2607	0	97.2607	65	65	173965	bin.220.orig	98.4903	4.00901	78.4452	97	83	174075	metabat.026	98.4903	4.00901	78.4452	97	83	174075	S1C3082	97.3619	3.92264	77.7487	80	76	174075
1021_A_run134.final.scaffolds.gt1kb.fna	bin161	97.2497	0.00620632	97.2186	21	21	212529	bin.6.orig	96.1053	1.82157	86.9975	26	21	224284	maxbin.253	96.1095	3.86232	76.7979	61	22	224284	S1C332	95.3039	2.30885	83.7596	20	20	224284
1030872.gt1kb.fna	bin244	98.3853	0.239722	97.1867	44	41	180441	bin.84.orig	97.2475	0.240122	96.0469	19	18	543468	metabat.116_sub	97.3133	1.68037	88.9115	28	21	543468	S1C2931	95.5558	0.240122	94.3552	16	16	543468
1139_AO_run158_run162.final.scaffolds.gt1kb.fna	bin31	98.1808	0.206539	97.1481	59	57	146095	bin.317.permissive	98.3174	1.51982	90.7183	164	21	298392	maxbin.001	98.2802	0.668901	94.9357	23	19	645634	S1C646	94.8037	0.668901	91.4592	16	16	645634
1049080.gt1kb.fna	bin85	97.3187	0.0373696	97.1319	31	31	370535	bin.362.permissive	80.4269	16.4899	-2.0226	130	93	105771	maxbin.203	85.5692	14.5103	13.0177	44	26	481054	S1C2386	85.0993	13.0699	19.75	21	21	481054
1036551.gt1kb.fna	bin195	97.0903	0.000128374	97.0897	43	40	149872	bin.127.orig	96.9322	2.69337	83.4653	38	30	185476	metabat.310	96.9322	2.69337	83.4653	38	30	185476	S1C4607	87.6461	0.292467	86.1837	22	22	223145
1048879.gt1kb.fna	bin219	97.341	0.0518638	97.0817	46	46	334898	bin.105.orig	92.3119	6.32631	60.6804	87	75	177238	metabat.226	92.4554	6.32631	60.8238	89	76	177238	S1C365	86.726	6.06959	56.378	62	62	177238
1036746.gt1kb.fna	bin169	97.0874	0.00390457	97.0679	27	27	177659	bin.318.permissive	90.7256	2.69997	77.2258	99	74	45267	concoct.063_sub	90.294	12.2642	28.9729	54	34	195988	S1C1824	90.7451	4.49113	68.2894	24	23	195988
1220_AM_run172_run176.final.scaffolds.gt1kb.fna	bin7	97.0298	0.00172343	97.0212	28	24	204060	bin.67.orig	98.738	0.30791	97.1984	16	12	596201	metabat.388_sub	98.7978	4.42352	76.6802	22	13	596201	S1C2018	97.7122	0.152743	96.9484	11	11	596201
1036632.gt1kb.fna	bin338	96.9601	0.00759847	96.9221	20	20	261312	bin.133.orig	97.1296	0.0881804	96.6887	21	21	249197	concoct.075	98.4651	0.132723	97.8015	29	25	249197	S1C3736	97.1296	0.0881804	96.6887	21	21	249197
1036596.gt1kb.fna	bin104	97.1165	0.0410635	96.9112	69	64	117688	bin.226.orig	96.4459	2.72256	82.8331	42	35	196903	metabat.478	96.4459	2.72256	82.8331	42	35	196903	S1C1075	90.8957	2.58365	77.9775	27	27	246807
1036770.gt1kb.fna	bin13	96.9077	0	96.9077	81	68	47245	bin.131.permissive	97.7547	0.293336	96.288	93	67	47655	maxbin.133_sub	96.9984	2.71791	83.4089	90	62	49512	S1C1846	95.6686	1.54431	87.9471	65	61	49512
1287_BL_run192_run197.final.scaffolds.gt1kb.fna	bin120	98.3032	0.280485	96.9008	11	11	1238876	bin.63.orig	90.6028	8.15961	49.8048	19	17	436022	maxbin.283_sub	90.6028	7.845	51.3778	17	16	436022	S1C6689	89.7813	6.56838	56.9394	15	15	436022
1036764.gt1kb.fna	bin232	96.8953	0	96.8953	49	46	71462	bin.39.orig	97.2281	0.666336	93.8965	44	37	96306	metabat.158_sub	97.1081	0.666336	93.7765	43	37	96306	S1C2670	96.6631	0.766498	92.8306	38	37	96306
1030821.gt1kb.fna	bin314	96.8709	0.00219031	96.8599	54	54	158070	bin.164.orig	94.5313	0.121513	93.9237	56	55	158175	metabat.009	94.5313	0.121513	93.9237	56	55	158175	S1C225	96.9724	0.121513	96.3648	58	57	139618
1286_CL_run191_run197.final.scaffolds.gt1kb.fna	bin253	96.7949	0	96.7949	21	21	181366	bin.48.orig	95.8866	0.182045	94.9764	19	19	182234	maxbin.235	96.4936	1.40221	89.4825	38	21	182234	S1C694	91.9186	0.135412	91.2416	17	17	198845
1048774.gt1kb.fna	bin4	96.7259	0	96.7259	18	18	336559	bin.29.orig	96.4874	0.872958	92.1226	18	16	409826	concoct.198	96.591	1.26615	90.2602	28	17	409826	S1C1100	95.5916	0.669144	92.2458	14	14	409826
1048777.gt1kb.fna	bin119	97.5229	0.162255	96.7116	132	116	84370	bin.231.orig	92.8691	6.24151	61.6616	57	44	285303	maxbin.219	93.1231	6.83702	58.938	74	46	285303	S1C1320	92.4292	5.73509	63.7537	42	41	285303
1036008.gt1kb.fna	bin205	98.0727	0.273578	96.7048	73	68	68103	bin.285.permissive	97.8184	0.962135	93.0077	68	54	115901	maxbin.329	97.6048	1.95698	87.8199	49	39	160919	S1C402	95.4216	1.63307	87.2562	36	36	160919
1048984.gt1kb.fna	bin157	97.2572	0.112538	96.6945	93	85	95529	bin.252.orig	98.5692	0.01857	98.4764	61	54	149103	metabat.337	98.5692	0.01857	98.4764	61	54	149103	S1C114	97.8139	0.01857	97.721	51	51	149103
1036758.gt1kb.fna	bin271	96.6845	0.000842863	96.6803	72	66	105370	bin.250.orig	98.5842	0.0595458	98.2864	53	50	145443	maxbin.337	95.4901	0.329584	93.8422	55	45	152225	S1C272	95.8359	0.0595458	95.5382	45	45	145443
1049023.gt1kb.fna	bin273	96.6833	0.0020057	96.6733	202	178	49641	bin.158.permissive	94.948	2.09068	84.4946	198	152	58982	metabat.494_sub	94.0945	5.55911	66.299	81	65	165211	S1C2340	92.961	5.82506	63.8357	61	60	165211
1049053.gt1kb.fna	bin81	97.5275	0.17522	96.6514	54	48	168871	bin.211.orig	96.9732	0.617877	93.8838	19	18	369647	maxbin.239	97.3608	5.0747	71.9873	78	29	369647	S1C39	96.8925	0.617877	93.8031	18	18	369647
1035933.gt1kb.fna	bin375	96.6975	0.0118031	96.6385	20	20	138879	bin.291.orig	96.8537	0.015352	96.7769	20	20	140438	maxbin.318	97.4707	0.164127	96.6501	25	21	140438	S1C209	96.8537	0.015352	96.7769	20	20	140438
1036653.gt1kb.fna	bin83	97.3976	0.158467	96.6052	21	21	306125	bin.357.orig	98.0572	0.202691	97.0438	20	20	322161	maxbin.341_sub	97.3035	0.289074	95.8581	22	19	322161	S1C1680	97.1279	0.202691	96.1145	18	18	322161
1049044.gt1kb.fna	bin254	97.0586	0.0962547	96.5773	167	146	46094	bin.374.orig	96.707	1.52724	89.0708	55	51	135286	maxbin.344_sub	96.9589	1.96513	87.1332	64	53	135286	S1C715	94.7413	1.51793	87.1516	46	46	135286
1030947.gt1kb.fna	bin368	96.4578	0.0023939	96.4458	198	176	78475	bin.366.permissive	93.6187	4.13874	72.925	509	215	62630	metabat.192	97.1402	2.94283	82.4261	191	130	118305	S1C3322	80.6047	1.80877	71.5609	78	78	147032
1365_D_run201_run206.final.scaffolds.gt1kb.fna	bin267	99.4415	0.601401	96.4345	44	38	149819	bin.216.orig	96.1223	3.03479	80.9484	12	12	334843	concoct.197_sub	96.9536	6.38061	65.0505	21	16	334843	S1C2164	96.9496	3.03497	81.7748	13	13	334843
1036797.gt1kb.fna	bin50	96.4064	0	96.4064	14	14	583477	bin.286.orig	98.5269	1.60835	90.4852	26	15	583495	maxbin.334	98.5269	1.60835	90.4852	26	15	583495	S1C4120	97.8349	1.01351	92.7674	12	12	583495
1035987.gt1kb.fna	bin176	96.6426	0.0560529	96.3624	31	30	113856	bin.346.permissive	92.307	4.27944	70.9098	67	40	87934	maxbin.037	93.7504	3.96938	73.9035	36	30	106677	S1C848	92.4107	3.73081	73.7567	29	29	106677
1285_D_run188_run192.final.scaffolds.gt1kb.fna	bin184	96.5738	0.0537212	96.3052	6	6	1998056	bin.193.orig	95.0073	1.2415	88.7998	16	16	377781	metabat.412_sub	95.008	1.2415	88.8005	16	16	377781	S1C868	95.0074	1.2415	88.7999	16	16	377781
1036734.gt1kb.fna	bin367	96.2959	0	96.2959	43	38	106469	bin.83.orig	96.6163	0.14528	95.8899	17	17	170488	maxbin.348	97.2441	0.626972	94.1092	24	19	170488	S1C174	95.4816	0.14528	94.7552	15	15	170488
1049026.gt1kb.fna	bin238	98.0138	0.346149	96.2831	22	20	250197	bin.20.orig	97.5108	0.0075981	97.4728	19	17	250373	maxbin.003	98.6657	0.477569	96.2779	28	20	250373	S1C1373	96.4707	0.00741791	96.4336	15	15	250373
1286_K_run191_run197_run206.final.scaffolds.gt1kb.fna	bin165	96.3314	0.0161459	96.2506	15	15	383438	bin.35.permissive	91.2344	6.36425	59.4132	61	44	177975	metabat.229_sub	90.8951	3.56387	73.0757	15	13	370465	S1C685	90.8951	3.16707	75.0597	12	12	370465
1285_L_run188.final.scaffolds.gt1kb.fna	bin204	96.1765	0.00533041	96.1498	13	13	627991	bin.344.permissive	99.1184	0.545328	96.3918	71	25	346708	maxbin.038	99.2704	0.0975375	98.7827	24	19	541013	S1C823	96.2252	0.0975375	95.7375	17	17	541013
1139_BI_run158_run162.final.scaffolds.gt1kb.fna	bin269	98.9702	0.571329	96.1136	25	23	498154	bin.153.orig	98.8035	0.239634	97.6054	9	9	1264772	metabat.352	99.0942	2.66694	85.7595	23	18	1264772	S1C1406	94.438	0.239634	93.2398	8	8	1264772
1030824.gt1kb.fna	bin121	96.1846	0.0177983	96.0956	173	128	14383	bin.146.orig	91.7886	5.58407	63.8683	114	71	34607	maxbin.258	91.7886	5.58407	63.8683	114	71	34607	S1C2518	81.121	4.57297	58.2561	63	61	36913
1286_BC_run191_run197.final.scaffolds.gt1kb.fna	bin108	96.0966	0.000816237	96.0925	13	13	534949	bin.273.permissive	95.9489	2.33679	84.2649	60	40	246272	metabat.004	97.2665	0.0364153	97.0844	17	17	528766	S1C1565	95.9705	0.0348941	95.7961	14	14	528766
1036602.gt1kb.fna	bin198	96.3348	0.0538412	96.0656	16	16	208950	bin.184.orig	97.2719	0.277789	95.8829	19	17	209131	maxbin.154	97.329	0.439551	95.1312	22	17	209131	S1C727	97.0069	0.277789	95.618	17	17	209131
1220_AS_run172_run176_run188.final.scaffolds.gt1kb.fna	bin3	99.4261	0.673383	96.0592	4	4	1361970	bin.134.orig	98.591	1.76974	89.7423	5	3	1591335	maxbin.110	98.591	6.87091	64.2365	89	7	1591335	S1C7680	98.591	1.11062	93.0379	2	2	1591335
1048936.gt1kb.fna	bin223	98.1842	0.442026	95.9741	18	18	1645229	bin.104.orig	95.4413	0.487017	93.0062	15	15	1645461	metabat.185	93.7604	0.0279949	93.6204	11	11	1645461	S1C498	93.3373	0.0279949	93.1973	10	10	1645461
1035912.gt1kb.fna	bin230	96.006	0.00774896	95.9673	38	34	42907	bin.160.orig	96.5298	1.01501	91.4548	13	11	185463	maxbin.180_sub	97.0515	6.94799	62.3116	44	13	91445	S1C5840	96.5376	0.845474	92.3102	12	12	185463
1030770.gt1kb.fna	bin181	95.8058	0.0111127	95.7502	20	20	239696	bin.195.permissive	92.1851	4.07857	71.7922	48	33	130319	maxbin.153	92.7815	5.01533	67.7048	27	20	239802	S1C2383	92.5843	4.28703	71.1491	19	18	239802
1048954.gt1kb.fna	bin226	95.9592	0.046616	95.7261	52	49	184302	bin.370.permissive	96.0959	0.436747	93.9121	104	56	182605	maxbin.090	91.7833	0.735472	88.1059	51	43	188945	S1C1388	78.9381	0.550416	76.1861	25	25	330368
1048963.gt1kb.fna	bin264	95.8526	0.0372093	95.6665	119	110	68567	bin.147.permissive	96.4106	1.00872	91.367	103	46	160292	maxbin.067	95.0067	3.46398	77.6868	70	54	179898	S1C871	94.1681	2.75258	80.4052	53	53	179898
1036692.gt1kb.fna	bin164	95.652	0.00889717	95.6076	59	54	55545	bin.188.orig	89.9945	4.29839	68.5025	59	54	55805	maxbin.137	91.0511	4.39207	69.0907	72	54	55805	S1C181	90.6746	4.29839	69.1826	60	55	55805
1285_M_run188.final.scaffolds.gt1kb.fna	bin290	97.947	0.497196	95.461	33	30	217575	bin.96.permissive	96.85	1.61344	88.7828	92	47	216462	maxbin.167_sub	95.7138	3.53651	78.0312	40	29	321356	S1C4363	88.4021	2.84096	74.1974	22	22	404911
1030707.gt1kb.fna	bin243	95.691	0.0650042	95.366	48	45	132006	bin.174.permissive	95.0268	0.522491	92.4143	101	64	93718	maxbin.002	95.531	0.459218	93.2349	51	43	147785	S1C907	95.3254	0.459218	93.0293	48	43	147785
1035915.gt1kb.fna	bin112	96.6948	0.267198	95.3588	19	13	139090	bin.309.permissive	88.1047	4.53101	65.4496	97	44	32978	metabat.484_sub	96.3477	1.81664	87.2645	24	13	138953	S1C4205	91.3658	1.69409	82.8954	12	12	138953
1035909.gt1kb.fna	bin155	95.1792	0.000140867	95.1785	78	66	67635	bin.33.orig	97.6153	1.40997	90.5655	49	41	130691	metabat.540	97.6153	1.40997	90.5655	49	41	130691	S1C121	94.7739	1.34158	88.066	39	38	130691
1030965.gt1kb.fna	bin343	95.5827	0.0985791	95.0898	58	51	150720	bin.16.orig	88.1118	8.30065	46.6086	65	48	150849	maxbin.142	88.9816	8.51922	46.3855	103	48	150849	S1C965	87.1273	4.71678	63.5434	41	41	162792
1030857.gt1kb.fna	bin19	96.5088	0.293828	95.0396	65	62	142781	bin.43.permissive	96.474	0.558915	93.6795	73	57	137197	metabat.362	95.7461	1.62721	87.6101	41	39	175287	S1C1489	93.1482	1.57463	85.275	34	34	190992
1030875.gt1kb.fna	bin159	95.042	0.00480383	95.018	53	51	102384	bin.17.orig	95.9974	0.693536	92.5297	42	39	150145	concoct.113	95.5505	1.15866	89.7572	42	38	150145	S1C819	89.5766	0.395232	87.6005	29	29	157930
1035996.gt1kb.fna	bin373	95.8645	0.185397	94.9375	111	90	48454	bin.179.orig	94.0336	3.55209	76.2731	52	36	159576	concoct.253	94.0336	3.55209	76.2731	52	36	159576	S1C743	92.2385	3.11645	76.6562	32	32	159576
1286_AE_run191_run197.final.scaffolds.gt1kb.fna	bin122	95.2744	0.135463	94.5971	75	69	92620	bin.136.orig	94.7548	4.26133	73.4482	29	29	265517	concoct.047_sub	94.5048	2.32748	82.8675	34	28	295509	S1C7015	92.7979	5.2392	66.6019	30	30	295509
1036587.gt1kb.fna	bin172	94.8376	0.0614096	94.5305	82	75	68943	bin.31.orig	89.9199	6.2229	58.8054	31	28	214173	metabat.344	89.9781	7.15836	54.1863	44	30	214173	S1C565	87.3783	5.52164	59.7701	25	25	214173
1365_P_run201.final.scaffolds.gt1kb.fna	bin192	94.8855	0.106729	94.3519	18	18	3028281	bin.311.orig	98.5504	0.178582	97.6575	29	26	647903	maxbin.222	98.005	0.392362	96.0432	39	25	647903	S1C1886	91.5463	0.167731	90.7076	19	19	647903
1030815.gt1kb.fna	bin325	94.3441	0.0263001	94.2126	24	24	157232	bin.358.permissive	94.9732	0.134388	94.3012	46	37	137964	concoct.257	94.9176	0.416876	92.8333	28	27	157358	S1C98	94.7163	0.416876	92.632	26	26	157358
1035999.gt1kb.fna	bin313	94.013	0	94.013	31	29	101477	bin.326.orig	84.6832	0.967154	79.8474	27	25	102621	metabat.015	84.6832	0.967154	79.8474	27	25	102621	S1C1541	84.1533	0.815398	80.0764	24	24	102621
1286_BR_run191_run197.final.scaffolds.gt1kb.fna	bin379	94.0529	0.00965223	94.0047	77	71	106242	bin.59.orig	93.8435	1.33711	87.1579	18	18	604324	metabat.421_sub	94.0109	2.09999	83.511	31	20	604324	S1C2811	89.8585	0.520942	87.2538	11	11	604324
1139_BG_run158_run162.final.scaffolds.gt1kb.fna	bin245	98.574	0.922867	93.9596	25	24	396399	bin.327.permissive	87.7535	13.272	21.3935	568	226	30906	maxbin.035_sub	97.665	2.28666	86.2317	50	27	338010	S1C813	96.8231	2.14228	86.1116	23	23	338010
1030803.gt1kb.fna	bin365	94.213	0.0871041	93.7775	106	96	28825	bin.313.orig	85.343	8.48988	42.8936	36	30	145643	metabat.379	85.343	8.48988	42.8936	36	30	145643	S1C674	86.1249	9.6112	38.0689	41	33	141782
1036719.gt1kb.fna	bin327	93.7497	0.00687463	93.7153	39	38	250257	bin.169.orig	98.5616	0.23543	97.3844	49	44	240398	maxbin.091	99.4495	0.275031	98.0743	57	47	240398	S1C263	98.23	0.23543	97.0529	43	43	240398
1220_BU_run172_run176.final.scaffolds.gt1kb.fna	bin35	95.3353	0.327916	93.6957	242	209	60575	bin.68.permissive	90.905	7.68342	52.4879	448	136	112527	concoct.244_sub	90.0176	9.1646	44.1946	128	101	184746	S1C3760	77.2266	7.37438	40.3547	63	63	214204
1049014.gt1kb.fna	bin275	93.6313	0.010136	93.5807	90	86	101304	bin.11.orig	92.5996	2.26273	81.286	24	22	648919	maxbin.076	92.647	2.31324	81.0808	28	22	648919	S1C996	92.3917	2.26273	81.078	21	21	648919
1048873.gt1kb.fna	bin149	95.6447	0.415267	93.5684	185	138	88730	bin.233.orig	90.8642	5.69465	62.3909	98	77	197638	metabat.364_sub	93.7852	6.00765	63.747	152	87	193928	S1C1610	89.6813	5.59637	61.6995	80	73	197638
1048975.gt1kb.fna	bin251	93.7243	0.0344661	93.552	147	130	48870	bin.52.permissive	93.0624	0.302077	91.552	80	53	125208	metabat.187	95.0284	3.17247	79.1661	59	51	147133	S1C295	94.5497	3.09656	79.0669	51	50	147133
1220_AG_run172_run176_run188.final.scaffolds.gt1kb.fna	bin126	94.9432	0.326881	93.3088	9	9	592974	bin.245.permissive	94.876	2.32367	83.2576	85	45	93030	maxbin.118_sub	95.6569	2.71766	82.0685	34	14	531201	S1C5489	95.0197	1.60285	87.0054	10	10	531201
1049086.gt1kb.fna	bin51	93.4617	0.0603069	93.1602	104	92	76066	bin.155.orig	86.4862	8.8339	42.3167	37	31	191864	metabat.439	86.4862	8.8339	42.3167	37	31	191864	S1C179	86.1766	8.76418	42.3557	31	31	191864
1286_N_run191_run197.final.scaffolds.gt1kb.fna	bin247	93.0268	0	93.0268	11	11	357872	bin.223.orig	92.7868	1.50102	85.2818	18	12	369702	metabat.098	92.7874	2.07823	82.3963	23	14	369702	S1C2601	92.5705	0.298025	91.0803	9	9	369702
1035924.gt1kb.fna	bin217	92.7816	0	92.7816	38	32	29802	bin.142.permissive	97.3597	0.000343644	97.358	43	33	28974	metabat.466	97.2434	1.54995	89.4937	42	32	32910	S1C6434	63.168	5.36875	36.3243	29	22	33368
1048780.gt1kb.fna	bin201	92.71	0.00873351	92.6664	135	127	100955	bin.238.permissive	88.4127	5.56608	60.5823	129	111	112695	metabat.160	88.9064	5.7439	60.1869	53	49	282675	S1C333	86.333	5.41283	59.2688	41	41	282675
1365_B_run201_run206.final.scaffolds.gt1kb.fna	bin56	97.6567	1.02591	92.5272	7	7	741892	bin.206.orig	97.971	1.03829	92.7796	10	8	741892	maxbin.347_sub	98.0006	1.63989	89.8011	29	8	741892	S1C8486	97.6107	0.269083	96.2652	6	6	741892
1285_BL_run189.final.scaffolds.gt1kb.fna	bin261	93.8068	0.257811	92.5177	27	27	371312	bin.116.orig	95.0412	1.33516	88.3654	38	29	367518	metabat.049	95.0412	1.33516	88.3654	38	29	367518	S1C3193	93.3539	1.18845	87.4116	23	23	367518
1036560.gt1kb.fna	bin220	92.4396	0.0226749	92.3262	84	75	56222	bin.180.permissive	94.4023	0.447883	92.1629	95	64	58971	metabat.044_sub	94.1289	0.852046	89.8687	69	55	68973	S1C880	91.6223	1.26208	85.3119	55	53	68973
1048765.gt1kb.fna	bin71	94.0373	0.351518	92.2797	39	39	152833	bin.112.orig	87.2635	6.55789	54.4741	35	33	153838	metabat.152	87.5223	12.0973	27.0358	61	43	153756	S1C4490	83.0248	5.426	55.8948	27	27	153838
1036659.gt1kb.fna	bin353	94.1554	0.3768	92.2714	236	204	32144	bin.373.orig	86.655	11.2777	30.2665	61	51	170957	concoct.175_sub	86.7669	11.723	28.152	73	52	170957	S1C1252	84.904	10.2585	33.6116	43	43	170957
1285_CI_run189.final.scaffolds.gt1kb.fna	bin265	92.2065	0.00426317	92.1852	73	70	170364	bin.261.orig	92.3202	0.00426317	92.2988	25	23	509351	concoct.035	98.7011	0.0428824	98.4867	28	24	509351	S1C314	91.3162	0.00426317	91.2949	21	21	509351
1036578.gt1kb.fna	bin249	92.452	0.115185	91.8761	13	13	365377	bin.183.permissive	92.5286	0.351173	90.7727	78	51	66993	maxbin.206	97.5872	1.17801	91.6972	20	17	545430	S1C3947	92.6239	1.10139	87.117	13	13	545430
1287_CP_run206.final.scaffolds.gt1kb.fna	bin372	91.7262	0.00227589	91.7148	9	9	1147988	bin.234.permissive	86.3663	0.675437	82.9892	41	7	2164317	metabat.176	92.2942	0.637512	89.1067	8	8	2170900	S1C11646	78.7377	0.344163	77.0169	3	3	2170900
1036794.gt1kb.fna	bin152	91.8759	0.0398402	91.6767	164	141	27515	bin.348.orig	87.2324	7.42278	50.1185	89	60	84586	metabat.333	85.8697	6.54334	53.153	65	57	91696	S1C643	85.7081	6.52406	53.0878	62	57	91696
1036599.gt1kb.fna	bin256	98.2465	1.33444	91.5743	104	84	104579	bin.210.orig	95.8313	3.37301	78.9662	12	11	663821	metabat.105	76.9864	0.785497	73.059	7	7	721156	S1C866	95.7092	2.97912	80.8136	10	10	663821
1030734.gt1kb.fna	bin21	94.8182	0.699458	91.3209	167	138	56414	bin.88.orig	90.8224	4.49508	68.3471	171	138	58224	maxbin.162_sub	89.6695	6.46695	57.3348	193	136	56540	S1C4593	83.4888	8.85618	39.2079	116	114	60997
1049038.gt1kb.fna	bin133	91.182	0	91.182	36	35	138415	bin.215.orig	90.711	0.953369	85.9442	20	19	265924	metabat.138	92.1935	9.89419	42.7225	32	22	265924	S1C587	91.3496	9.09813	45.8589	21	20	274335
1036671.gt1kb.fna	bin25	91.1259	0.000149993	91.1252	94	87	39322	bin.171.permissive	90.206	2.66051	76.9035	98	76	42223	metabat.502	91.3498	2.56301	78.5347	79	68	49217	S1C755	88.4568	2.40481	76.4328	67	65	60485
1035945.gt1kb.fna	bin386	92.237	0.245679	91.0086	264	174	13151	bin.242.orig	88.5486	5.92842	58.9065	39	20	251016	concoct.076_sub	88.7687	5.92852	59.126	45	20	251016	S1C2103	88.0608	3.70022	69.5597	16	16	251016
1030935.gt1kb.fna	bin288	96.0606	1.02756	90.9228	96	77	154706	bin.294.orig	95.7552	1.12026	90.1539	65	52	228389	concoct.070_sub	95.9023	1.46239	88.5903	75	55	228389	S1C822	83.6708	0.265382	82.3439	27	27	253620
1030749.gt1kb.fna	bin92	91.3468	0.0974906	90.8593	137	125	43451	bin.7.orig	88.2514	5.16224	62.4402	57	36	174365	metabat.005_sub	88.2514	5.34947	61.504	61	36	174365	S1C1805	73.0968	2.89322	58.6307	22	22	180514
1365_I_run201.final.scaffolds.gt1kb.fna	bin311	98.0216	1.48005	90.6213	2	2	2516897	bin.182.orig	98.0216	1.48005	90.6213	2	2	2516897	maxbin.123	98.0599	1.63213	89.8992	5	2	2516897	S1C6448	98.0216	1.48005	90.6213	2	2	2516897
1030791.gt1kb.fna	bin179	92.1811	0.327492	90.5436	63	58	104332	bin.315.orig	89.2957	0.318191	87.7047	12	12	671269	maxbin.227_sub	91.9512	0.774652	88.078	28	13	671269	S1C7891	89.2957	4.65231	66.0341	14	14	671269
1036761.gt1kb.fna	bin137	93.2145	0.587031	90.2793	56	49	156653	bin.263.permissive	92.3407	2.37258	80.4778	69	44	168821	concoct.156_sub	97.1846	2.13897	86.4898	41	33	264723	S1C2057	95.3219	1.71086	86.7676	30	29	264723
1036593.gt1kb.fna	bin100	90.3237	0.00965643	90.2754	21	21	299624	bin.129.orig	88.2535	4.91731	63.667	26	25	266393	metabat.239	88.2535	13.9007	18.7502	29	26	266393	S1C3301	84.4135	4.91668	59.8301	21	21	266393
1036773.gt1kb.fna	bin167	90.22	0	90.22	17	17	184637	bin.145.orig	90.9676	0.878643	86.5743	22	18	185727	maxbin.103_sub	91.012	3.22019	74.911	53	19	185727	S1C461	90.8928	0.326978	89.2579	17	17	185727
1030767.gt1kb.fna	bin363	90.7114	0.152123	89.9508	10	10	305758	bin.201.orig	94.0391	0.654472	90.7668	18	11	347365	metabat.047	94.0391	0.446751	91.8054	17	11	347365	S1C2232	91.0278	0.248296	89.7864	9	9	347365
1048786.gt1kb.fna	bin80	90.6801	0.160156	89.8794	57	54	140027	bin.312.permissive	83.047	6.04171	52.8384	88	62	115124	metabat.042_sub	84.1669	3.8851	64.7414	50	45	143054	S1C1617	84.2217	3.8852	64.7957	44	44	143054
1048576.gt1kb.fna	bin63	93.4592	0.780352	89.5574	60	58	83278	bin.336.orig	93.5298	0.780352	89.628	64	58	83374	concoct.205_sub	96.6405	1.5446	88.9175	67	59	83945	S1C1158	96.6496	0.780352	92.7479	60	58	83945
1049062.gt1kb.fna	bin76	94.427	0.988602	89.484	22	21	236830	bin.266.permissive	97.5017	0.850056	93.2514	88	42	101385	metabat.483	90.4627	3.44525	73.2365	36	36	116292	S1C894	92.5904	4.5134	70.0234	37	37	107867
1036650.gt1kb.fna	bin162	89.4513	0.0027525	89.4375	86	81	101284	bin.32.orig	89.346	1.26368	83.0276	45	44	176060	metabat.144	89.346	1.26368	83.0276	45	44	176060	S1C2797	88.2574	1.26368	81.9391	40	40	176060
1035984.gt1kb.fna	bin260	96.2575	1.38277	89.3437	65	61	67071	bin.24.orig	94.0236	4.25207	72.7633	60	52	74745	maxbin.139_sub	93.4477	6.14081	62.7436	86	52	74745	S1C241	92.7924	4.18908	71.847	52	50	74745
1036542.gt1kb.fna	bin131	89.4139	0.0287144	89.2703	38	35	187220	bin.175.orig	84.5576	0.221983	83.4477	9	8	856540	metabat.131	91.1272	0.221983	90.0172	11	10	856540	S1C3491	95.381	0.190328	94.4294	12	12	856540
1048957.gt1kb.fna	bin374	93.0757	0.778043	89.1855	161	139	41228	bin.305.permissive	81.3119	9.47191	33.9523	202	140	39634	metabat.416	80.8825	16.5421	-1.82816	180	139	42976	S1C802	69.818	12.9656	4.99024	119	115	43369
1139_CH_run158_run162_run167.final.scaffolds.gt1kb.fna	bin351	98.3445	1.83606	89.1642	25	22	449065	bin.319.orig	97.6905	1.69123	89.2344	36	23	450834	metabat.516	97.6905	2.88651	83.2579	42	24	450834	S1C3968	97.6879	1.01261	92.6248	19	19	450834
1139_AQ_run158_run162.final.scaffolds.gt1kb.fna	bin268	93.983	0.984508	89.0605	59	54	119854	bin.75.orig	94.4759	0.366264	92.6446	19	15	485278	metabat.232	94.6373	1.71869	86.0438	51	18	401487	S1C5281	74.1306	0.213713	73.062	7	7	725246
1036656.gt1kb.fna	bin27	89.2026	0.033521	89.035	59	58	78313	bin.135.permissive	87.9732	3.24122	71.7671	120	88	46551	metabat.402	87.9424	3.54795	70.2027	68	64	78418	S1C2845	83.7153	2.47449	71.3429	54	54	78771
1036575.gt1kb.fna	bin66	88.7537	0.000160514	88.7529	96	91	80483	bin.25.permissive	92.9498	5.26426	66.6285	121	89	98556	maxbin.082	94.9405	5.79789	65.9511	57	31	395082	S1C1672	93.7657	3.20258	77.7528	19	19	395082
1036752.gt1kb.fna	bin211	92.8482	0.848652	88.605	151	127	35147	bin.230.orig	92.8483	0.807483	88.8109	96	78	75676	maxbin.336_sub	92.8483	0.807483	88.8109	96	78	75676	S1C235	90.6956	0.00715528	90.6598	75	72	81271
1048906.gt1kb.fna	bin196	93.2172	0.96887	88.3728	69	62	115566	bin.276.orig	81.743	14.2249	10.6185	71	56	115180	metabat.545_sub	81.743	14.2249	10.6185	71	56	115180	S1C931	80.2698	13.8448	11.0456	55	54	115180
1285_K_run188.final.scaffolds.gt1kb.fna	bin342	95.6588	1.46054	88.3561	39	37	304499	bin.173.orig	90.9447	1.11324	85.3785	26	26	305587	maxbin.288	95.6629	1.52581	88.0338	47	37	304499	S1C4476	88.3654	1.11324	82.7992	22	22	305587
1030773.gt1kb.fna	bin40	93.6352	1.1108	88.0812	114	100	33586	bin.260.permissive	86.4695	6.70086	52.9652	127	94	31879	maxbin.257	87.3161	12.8009	23.3118	148	101	32332	S1C2417	84.2165	8.72538	40.5896	98	93	34443
1285_BN_run189.final.scaffolds.gt1kb.fna	bin344	96.9827	1.82141	87.8756	27	27	524386	bin.340.orig	96.3493	2.10023	85.8482	21	20	563083	maxbin.261	96.4725	7.92437	56.8506	71	28	563083	S1C2045	91.0506	0.109449	90.5033	15	15	563083
1036572.gt1kb.fna	bin46	88.7982	0.19284	87.834	132	103	30722	bin.306.permissive	71.7274	9.67586	23.3481	114	72	45002	maxbin.199	71.4994	13.1783	5.60807	80	55	62679	S1C3583	67.8798	11.5552	10.1036	50	49	62245
1285_AW_run189_run193.final.scaffolds.gt1kb.fna	bin64	88.6445	0.277581	87.2566	18	16	335356	bin.254.orig	88.7107	0.619631	85.6125	24	21	336783	metabat.032	88.8656	2.28775	77.4269	53	25	336783	S1C3031	87.5048	0.710104	83.9543	18	18	336783
1010920.gt1kb.fna	bin174	90.9114	0.732787	87.2474	79	70	82985	bin.367.permissive	83.744	10.1742	32.8733	147	98	64317	maxbin.096_sub	88.1205	8.33074	46.4668	105	69	93794	S1C705	88.0268	7.79602	49.0467	76	70	93794
1036620.gt1kb.fna	bin324	87.237	0	87.237	71	64	95223	bin.282.permissive	90.4513	2.55061	77.6983	118	87	60106	maxbin.204_sub	92.9407	8.86931	48.5941	80	53	131897	S1C1146	90.0309	1.57498	82.156	35	35	140603
1035936.gt1kb.fna	bin95	90.8163	0.762704	87.0027	16	16	161248	bin.12.orig	89.858	2.59211	76.8974	17	17	162309	maxbin.006	89.858	3.02757	74.7202	23	17	162309	S1C508	89.858	2.59211	76.8974	17	17	162309
1220_AQ_run172_run176.final.scaffolds.gt1kb.fna	bin130	96.1276	1.83519	86.9516	32	29	280702	bin.167.orig	93.1401	2.44685	80.9058	54	43	150182	metabat.177	93.1424	5.43667	65.959	67	49	150182	S1C1896	87.8697	1.37739	80.9827	31	31	161981
1049017.gt1kb.fna	bin278	86.6581	0.0324779	86.4957	12	12	842368	bin.271.orig	86.8219	0.136721	86.1383	9	9	1035794	concoct.157_sub	96.0146	0.762762	92.2008	20	20	1035794	S1C3829	95.0799	0.156649	94.2966	13	13	1035794
1286_CJ_run191.final.scaffolds.gt1kb.fna	bin339	92.2426	1.19283	86.2785	55	52	263739	bin.353.orig	87.0168	2.08299	76.6019	72	50	293412	maxbin.008	87.1594	14.3919	15.1998	324	84	264005	S1C4564	79.4592	1.36147	72.6518	29	29	306614
1030731.gt1kb.fna	bin139	91.6554	1.24588	85.426	108	91	39494	bin.361.orig	88.8026	0.733924	85.133	18	15	398162	metabat.509	92.5672	2.47379	80.1983	32	19	398162	S1C6415	91.0354	9.68467	42.612	13	13	386890
1049002.gt1kb.fna	bin143	88.7362	0.829263	84.5899	44	36	313610	bin.212.orig	85.5261	0.751539	81.7684	33	29	313610	maxbin.147_sub	85.953	1.88672	76.5195	77	33	313610	S1C1931	78.922	0.203579	77.9041	17	17	313610
1285_Z_run188_run192.final.scaffolds.gt1kb.fna	bin233	87.7943	0.655946	84.5146	44	36	125129	bin.151.orig	87.6038	1.21249	81.5414	22	15	642375	metabat.104	87.6038	1.21249	81.5414	22	15	642375	S1C814	81.8332	0.37638	79.9513	9	9	642375
1220_AP_run172_run176_run188.final.scaffolds.gt1kb.fna	bin15	86.4785	0.458201	84.1875	199	159	41069	bin.170.permissive	85.0492	5.67895	56.6544	171	59	132591	metabat.377	85.2414	5.2157	59.1629	24	22	387927	S1C1389	84.7271	5.1264	59.0951	20	20	387927
1036584.gt1kb.fna	bin128	84.0046	0.00526313	83.9783	45	44	91207	bin.141.orig	83.5404	1.02467	78.417	31	29	118508	metabat.110_sub	84.909	1.07461	79.5359	34	31	118508	S1C3172	79.5517	1.02467	74.4283	25	25	133446
1030818.gt1kb.fna	bin364	85.2976	0.321992	83.6876	148	125	37634	bin.91.orig	75.517	15.4639	-1.80244	105	80	65877	concoct.038_sub	75.233	16.9613	-9.57349	108	81	64441	S1C2250	67.2224	12.7542	3.45138	61	61	74200
1036806.gt1kb.fna	bin258	83.2505	0	83.2505	22	21	253376	bin.323.permissive	88.6022	2.15704	77.817	52	34	202923	concoct.041	86.5184	3.27202	70.1583	29	22	253362	S1C642	84.5239	2.33252	72.8614	17	17	361683
1036725.gt1kb.fna	bin361	92.505	2.06735	82.1682	65	58	49617	bin.246.orig	93.0122	2.27613	81.6315	49	42	64425	metabat.283_sub	92.8798	2.27613	81.4991	48	42	64425	S1C4447	77.0249	1.37404	70.1547	28	28	73920
1365_F_run201.final.scaffolds.gt1kb.fna	bin369	92.5232	2.09194	82.0635	39	37	176010	bin.55.orig	94.0507	5.15716	68.2649	19	17	411863	concoct.115	92.8433	9.69611	44.3627	49	34	411863	S1C1428	93.6429	4.18962	72.6948	15	15	411863
1053046.gt1kb.fna	bin88	96.0356	2.81846	81.9433	63	58	152419	bin.279.orig	96.0356	2.81846	81.9433	28	28	271565	metabat.465	96.0356	2.81846	81.9433	28	28	271565	S1C1286	92.109	2.7401	78.4085	23	23	315610
1048972.gt1kb.fna	bin17	87.8625	1.22396	81.7427	38	28	199386	bin.36.permissive	91.801	3.44725	74.5647	87	53	94382	concoct.166	92.1944	4.6065	69.1619	38	38	179887	S1C1318	90.4587	5.52541	62.8316	36	36	179887
1139_I_run158_run162.final.scaffolds.gt1kb.fna	bin61	89.5179	1.67216	81.1571	225	197	28236	bin.352.permissive	87.3713	4.77729	63.4849	232	75	82522	maxbin.345_sub	83.1785	8.40846	41.1362	49	46	178848	S1C1047	83.0622	8.3618	41.2532	42	42	178848
1036581.gt1kb.fna	bin376	83.7128	0.52416	81.092	52	50	111723	bin.30.orig	78.1697	2.26578	66.8408	77	49	111822	maxbin.138	78.1697	2.26578	66.8408	77	49	111822	S1C670	71.1649	1.55296	63.4001	39	39	119361
1139_CK_run158_run162.final.scaffolds.gt1kb.fna	bin305	88.2676	1.54876	80.5238	46	39	272197	bin.192.permissive	88.4503	1.4763	81.0688	129	36	311621	metabat.452	88.206	1.83535	79.0292	42	40	272197	S1C9028	41.8657	17.0294	-43.2813	20	20	281749
1285_CA_run189.final.scaffolds.gt1kb.fna	bin24	86.4146	1.17966	80.5163	12	10	637294	bin.255.orig	90.4707	2.48849	78.0283	13	12	637294	metabat.147	86.2265	1.23928	80.0301	13	11	637294	S1C10997	58.5711	1.58708	50.6358	6	6	1086182
1285_BP_run189.final.scaffolds.gt1kb.fna	bin69	89.8269	2.01878	79.733	23	21	256988	bin.243.orig	91.9801	2.14275	81.2664	27	23	256988	maxbin.059_sub	89.8264	6.67973	56.4277	100	26	256988	S1C6519	86.1276	1.75353	77.36	18	18	256988
1030713.gt1kb.fna	bin84	94.9944	3.21731	78.9079	89	78	46985	bin.262.orig	94.7031	3.23313	78.5375	17	15	243527	concoct.183	93.7866	3.68067	75.3833	17	15	243527	S1C3061	77.2122	0.360516	75.4096	11	11	304898
1220_G_run172.final.scaffolds.gt1kb.fna	bin38	89.3712	2.12336	78.7544	82	79	114446	bin.359.orig	76.2349	16.91	-8.31513	70	59	142391	metabat.284_sub	77.5718	17.7846	-11.3513	108	62	135639	S1C1326	73.173	14.3154	1.59586	46	46	143818
1048951.gt1kb.fna	bin107	89.3506	2.253	78.0856	61	56	173668	bin.54.orig	84.9369	7.29652	48.4544	61	52	158178	metabat.405	84.6109	7.29549	48.1334	56	51	158178	S1C726	83.2806	7.15614	47.4999	46	46	158178
1036002.gt1kb.fna	bin239	93.0283	3.0233	77.9118	36	34	146527	bin.87.orig	91.2727	6.72855	57.6299	40	38	131556	maxbin.170	91.7587	7.39849	54.7662	61	39	131556	S1C61	91.2727	6.72855	57.6299	40	38	131556
1036665.gt1kb.fna	bin6	90.0894	2.47333	77.7227	40	35	121130	bin.98.orig	95.8182	2.41847	83.7259	45	36	121130	metabat.548	95.9655	8.85074	51.7118	72	41	121130	S1C4449	85.5726	0.215541	84.4948	25	25	146011
1030860.gt1kb.fna	bin79	90.4057	2.6197	77.3072	32	32	291050	bin.159.permissive	89.599	7.15765	53.8108	190	96	72669	maxbin.083	92.6293	6.14937	61.8825	41	32	235142	S1C1761	89.1445	5.81404	60.0743	28	28	235142
1036611.gt1kb.fna	bin266	92.8858	3.38713	75.9501	187	139	19355	bin.264.permissive	83.1962	10.6302	30.0453	166	99	29609	concoct.264_sub	82.8576	10.0093	32.8109	86	76	39505	S1C1384	78.3235	10.2723	26.9619	75	67	41205
1036617.gt1kb.fna	bin216	75.8573	0.0400262	75.6571	32	30	127845	bin.292.orig	99.1235	0.0441083	98.9029	14	13	490413	metabat.329	75.8573	0.0400262	75.6571	8	8	408535	S1C1589	98.7375	0.0441083	98.517	12	12	490413
1286_CG_run191.final.scaffolds.gt1kb.fna	bin296	82.1829	1.45918	74.887	18	12	684717	bin.368.orig	94.4526	1.09742	88.9655	10	9	693478	metabat.441	94.4526	1.09742	88.9655	10	9	693478	S1C3902	94.4054	1.09742	88.9183	9	9	693478
1036722.gt1kb.fna	bin57	92.8699	3.59685	74.8857	26	26	121973	bin.338.orig	93.266	5.38704	66.3308	31	27	122430	metabat.250_sub	93.266	3.96823	73.4248	28	26	122430	S1C390	92.7837	3.86823	73.4425	26	25	122430
1035948.gt1kb.fna	bin134	82.1209	1.75949	73.3235	94	80	51636	bin.21.orig	82.5286	1.77223	73.6675	34	26	202109	metabat.460	73.0019	0.125001	72.3769	24	21	227549	S1C1280	70.7136	0.0818122	70.3046	15	15	227549
evo_1036569.031.fna	bin43	93.5032	4.31957	71.9053	180	140	30563	bin.190.permissive	93.7481	3.22611	77.6176	92	55	81192	concoct.180_sub	84.5593	13.2687	18.2157	70	53	111498	S1C3843	76.9042	12.5179	14.3147	42	41	186122
1036677.gt1kb.fna	bin310	91.6195	4.00595	71.5897	48	43	154680	bin.139.orig	92.7918	5.83366	63.6235	27	26	211632	metabat.030	92.7918	5.83366	63.6235	27	26	211632	S1C531	92.7133	5.83366	63.545	26	26	211632
1036623.gt1kb.fna	bin345	92.1707	4.38221	70.2596	19	19	202694	bin.86.orig	92.1707	5.12721	66.5346	24	20	203020	metabat.326	92.1707	5.04422	66.9496	23	20	203020	S1C516	92.1707	4.38221	70.2596	19	19	203020
1220_I_run172_run176_run188.final.scaffolds.gt1kb.fna	bin175	84.7481	2.93471	70.0745	82	71	140481	bin.257.orig	92.8447	3.73091	74.1901	100	84	140232	maxbin.029_sub	93.5507	12.3718	31.6915	206	99	133373	S1C6187	77.2377	11.0937	21.7691	53	53	147417
1030911.gt1kb.fna	bin103	87.9781	4.15285	67.2138	58	48	53249	bin.40.orig	89.0461	4.91531	64.4696	63	47	58450	metabat.282_sub	89.0461	4.43799	66.8562	62	46	67502	S1C769	82.5166	3.09333	67.05	39	37	68019
1048762.gt1kb.fna	bin158	95.6535	6.08794	65.2138	44	27	256645	bin.339.orig	95.4187	4.3378	73.7297	33	19	257235	metabat.050	92.5479	3.47022	75.1968	17	17	293765	S1C349	92.5479	3.47022	75.1968	17	17	293765
1036713.gt1kb.fna	bin287	75.625	2.26796	64.2852	84	82	68008	bin.1.permissive	73.2467	2.8092	59.2007	148	104	41117	maxbin.168	74.5913	4.91176	50.0325	93	79	68203	S1C639	68.2863	4.85006	44.036	69	69	68203
1220_R_run172_run176.final.scaffolds.gt1kb.fna	bin26	96.4489	6.53515	63.7732	63	53	283461	bin.194.orig	89.8509	6.87417	55.48	35	32	271591	metabat.231	90.1329	7.51744	52.5457	53	34	271591	S1C2285	89.3636	7.47939	51.9666	32	32	271591
1220_CE_run172_run176_run188.final.scaffolds.gt1kb.fna	bin323	88.6346	4.99464	63.6614	23	22	396433	bin.241.permissive	91.1077	3.94727	71.3714	123	42	159956	maxbin.301	90.1239	5.2393	63.9274	32	24	361237	S1C6127	83.6076	4.09038	63.1557	15	15	396433
1220_W_run172_run176.final.scaffolds.gt1kb.fna	bin148	88.7457	5.17429	62.8742	68	67	87773	bin.280.permissive	74.0315	2.87272	59.6679	194	63	104257	maxbin.278_sub	71.2126	4.35234	49.4509	54	50	129694	S1C3265	82.7191	4.04274	62.5054	55	55	95510
evo_1220_Q.030.fna	bin307	87.3168	5.23855	61.1241	72	69	111354	bin.118.orig	88.2735	4.88075	63.8697	73	70	111354	concoct.155_sub	86.0754	9.2405	39.8729	69	69	118679	S1C1349	87.666	3.85873	68.3724	66	65	118679
1048891.gt1kb.fna	bin114	91.6534	6.59691	58.6688	32	29	231072	bin.161.orig	91.5874	6.27477	60.2135	45	29	231072	metabat.238	86.6633	5.48258	59.2505	28	24	231610	S1C767	91.0579	5.87714	61.6722	28	27	231072
1286_CR_run191.final.scaffolds.gt1kb.fna	bin332	92.4522	6.98443	57.5301	28	27	330522	bin.325.permissive	79.1399	3.41184	62.0807	124	56	92121	metabat.173	80.7949	1.35513	74.0192	28	17	474962	S1C3399	76.1437	0.274742	74.77	12	12	474962
1030845.gt1kb.fna	bin135	58.526	0.449719	56.2774	53	45	155989	bin.240.permissive	81.2261	6.52871	48.5826	462	160	48434	concoct.246	84.2356	2.74971	70.4871	105	71	141755	S1C1127	73.3564	0.669662	70.0081	40	40	155784
1036605.gt1kb.fna	bin236	88.7706	6.64882	55.5265	31	31	273558	bin.248.permissive	88.3389	7.06772	53.0003	143	88	77097	concoct.239_sub	90.1233	7.54209	52.4129	56	36	194767	S1C562	88.1993	6.94688	53.4649	33	33	194767
1220_BK_run172_run176.final.scaffolds.gt1kb.fna	bin291	87.9974	6.54378	55.2785	9	8	760687	bin.42.orig	87.9974	6.67387	54.6281	13	8	760687	metabat.461	87.9974	6.62922	54.8513	12	8	760687	S1C2464	98.3105	9.19848	52.3181	7	7	760687

## Sheet: Supplementary Data 3
Supplementary Data 3. Summary of bins recovered from CAMI-medium and CAMI-high datasets using BASALT, DASTool, metaWRAP and VAMB based on SPAdes or MEGAHIT assemblies. CA = Co-assembly, SA = Single assembly, CAB = Co-assembly and refined with BASALT, CPN = Completeness, CTN = Contamination
	Assembler	Tools	Assembly Strategies	Number of non-redundant MAGS in quality score (CPN-5*CTN)							Number of redundant MAGS in quality score (CPN-5*CTN)
				≥90	≥80	≥70	≥60	≥50	SUM		≥90	≥80	≥70	≥60	≥50	SUM
CAMI-high	Opers-MS	DASTool	SA	59	65	38	32	24	218		0	0	0	0	0	0
		VAMB	SA	80	43	43	24	25	215		0	0	0	0	0	0
		metaWRAP	SA	90	69	42	36	27	264		0	0	0	0	0	0
		BASALT	SA	180	73	34	17	14	318		0	0	0	0	0	0
	SPAdes	DASTool	SA	81	39	18	12	8	158		0	0	0	0	0	0
			CA	92	42	18	14	12	178		52	36	27	15	17	147
			CAB	120	29	16	9	7	181		0	0	0	0	0	0
		VAMB	SA	79	37	17	10	12	155		0	0	0	0	0	0
			CA (Multisplit)	86	39	20	10	17	172		34	30	16	6	4	90
			CAB	82	57	33	24	21	217		0	0	0	0	0	0
		metaWRAP	SA	92	49	41	16	14	212		0	0	0	0	0	0
			CA	109	52	39	20	18	238		56	60	22	35	19	192
			CAB	125	56	34	13	9	237		0	0	0	0	0	0
		BASALT	SA	99	52	38	22	20	231		0	0	0	0	0	0
			CA	133	57	32	19	17	258		0	0	0	0	0	0
	MEGAHIT	DASTool	SA	51	26	12	13	10	112		0	0	0	0	0	0
			CA	52	28	11	15	9	115		9	9	7	5	4	34
			CAB	75	25	15	10	9	134		0	0	0	1	2	3
		VAMB	SA	41	31	26	17	18	133		0	0	0	0	0	0
			CA (Multisplit)	39	28	23	17	20	127		3	6	3	6	4	22
			CAB	42	31	28	15	18	134		0	0	0	0	0	0
		metaWRAP	SA	55	33	28	18	19	153		0	0	0	0	0	0
			CA	55	34	35	22	22	168		6	6	6	8	8	34
			CAB	58	40	33	22	24	177		0	0	0	0	0	0
		BASALT	SA	56	34	24	22	19	155		0	0	0	0	0	0
			BASALT	76	33	32	16	15	172		0	0	0	0	0	0
CAMI-medium	SPAdes	DASTool	SA	36	3	5	2	3	49		0	0	0	0	0	0
			CA	43	5	7	1	1	57		29	9	7	2	2	49
		VAMB	SA	28	10	3	5	2	48		0	0	0	0	0	0
			CA (Multisplit)	33	5	4	3	2	47		25	10	2	7	1	45
		metaWRAP	SA	36	7	6	5	0	54		0	0	0	0	0	0
			CA	41	8	5	4	2	60		31	10	5	8	3	57
		BASALT	SA	42	9	4	4	0	59		0	0	0	0	0	0
			CA	43	8	7	2	1	61		0	0	0	0	0	0
	MEGAHIT	DASTool	SA	21	10	6	2	1	40		0	0	0	0	0	0
			CA	30	8	4	2	0	44		17	18	5	3	1	44
		VAMB	SA	21	6	7	2	4	40		0	0	0	0	0	0
			CA (Multisplit)	21	6	7	3	4	41		16	7	6	5	4	38
		metaWRAP	SA	27	8	3	4	4	46		0	0	0	0	0	0
			CA	34	6	5	3	2	50		24	7	7	4	2	44
		BASALT	SA	31	13	7	4	3	58		0	0	0	0	0	0
			CA	39	13	7	4	2	65		0	0	0	0	0	0

## Sheet: Supplementary Data 4
Supplementary Data 4. Average coverage of MAGs obtained from Aiding Lake sediment samples using BASALT or metaWRAP
bins	dataset.reads	avg.reads	avg.pc	coverage	lg.cov	Genome.size	Completeness	Contamination	Quality	Tools	MAG_group
1_genomes.480	2.72025e+08	11482.5	0.00837832	4.04759	0.607196	3404250	70.2567	2.72817	56.6158	BASALT	BASALT
1_genomes.15	2.72025e+08	3159.75	0.00230752	4.1383	0.616822	916246	78.2915	0	78.2915	BASALT	BASALT
1_genomes.742	2.72025e+08	39079.5	0.028283	6.85616	0.836081	6839894	91.4121	5.90278	61.8982	BASALT	BASALT
1_genomes.791	2.72025e+08	19894.8	0.0144752	8.59007	0.933996	2779222	68.8417	1.90114	59.336	BASALT	BASALT
1_genomes.248	2.72025e+08	79817.5	0.058672	13.812	1.14026	6934642	81.6129	4.47107	59.2576	BASALT	BASALT
1_genomes.785	2.72025e+08	14978.2	0.0111622	14.7391	1.16847	1219468	84.1693	2.03762	73.9812	BASALT	BASALT
1_genomes.755	2.72025e+08	58940	0.0435716	15.4385	1.18861	4581272	93.148	1.1988	87.154	BASALT	SHARED
1_genomes.41	2.72025e+08	21721.8	0.0160653	15.769	1.1978	1653001	56.0345	0	56.0345	BASALT	BASALT
1_genomes.70	2.72025e+08	12028.8	0.00884253	16.0314	1.20497	900391	57.243	0.383417	55.3259	BASALT	BASALT
1_genomes.555	2.72025e+08	22828	0.0165782	16.3286	1.21295	1677647	61.1989	0.93633	56.5173	BASALT	BASALT
1_genomes.50	2.72025e+08	18040.5	0.0135864	16.6502	1.22142	1300197	76.3556	1.79775	67.3669	BASALT	BASALT
1_genomes.138	2.72025e+08	25625.8	0.018633	16.6504	1.22142	1846862	65.8847	2.22178	54.7758	BASALT	BASALT
1_genomes.522	2.72025e+08	22850.8	0.0165294	16.9991	1.23043	1613079	86.5509	0	86.5509	BASALT	SHARED
1_genomes.750	2.72025e+08	9668.25	0.00695594	17.297	1.23797	670745	78.1931	1.24611	71.9626	BASALT	BASALT
3_bin.66_genomes.125	1.36012e+08	9438.25	0.00687851	17.3949	1.24042	614334	55.9134	0.561798	53.1044	metaWRAP	metaWRAP
1_genomes.60	2.72025e+08	21164.8	0.0159837	17.6151	1.24588	1441816	89.7899	0.486891	87.3555	BASALT	BASALT
1_genomes.880	2.72025e+08	33202.2	0.0236525	19.0094	1.27897	2095943	84.7687	5.52897	57.1239	BASALT	BASALT
1_genomes.183	2.72025e+08	30569.5	0.022094	19.4487	1.28889	1886159	92.1962	1.6129	84.1316	BASALT	BASALT
1_genomes.749	2.72025e+08	24760	0.0175858	19.659	1.29356	1511370	61.3762	0.0660939	61.0457	BASALT	BASALT
1_genomes.424	2.72025e+08	37402	0.027578	19.6752	1.29392	2281162	59.013	0.837989	54.8231	BASALT	BASALT
1_genomes.274	2.72025e+08	29066.8	0.0205933	20.0706	1.30256	1737869	82.5083	0.49505	80.033	BASALT	SHARED
1_genomes.454	2.72025e+08	28198	0.0201685	20.1828	1.30498	1676553	63.2999	1.87266	53.9366	BASALT	BASALT
1_genomes.383	2.72025e+08	7533.75	0.00527665	20.3422	1.3084	444420	67.757	0	67.757	BASALT	BASALT
1_genomes.461	2.72025e+08	91741	0.0674224	20.4765	1.31126	5376361	95.5398	1.3986	88.5467	BASALT	BASALT
1_genomes.288	2.72025e+08	35136.2	0.0254952	20.6318	1.31454	2043615	96.6292	0	96.6292	BASALT	BASALT
1_genomes.11	2.72025e+08	25626.2	0.0183744	20.8173	1.31842	1477207	75.4154	0	75.4154	BASALT	BASALT
1_genomes.772	2.72025e+08	33050.8	0.0241194	21.2082	1.3265	1870074	70.5609	1.6	62.5609	BASALT	BASALT
1_genomes.369	2.72025e+08	15189.5	0.0110681	21.2506	1.32737	857734	61.5251	0.175439	60.6479	BASALT	BASALT
1_genomes.137	2.72025e+08	13301	0.00952342	21.272	1.32781	750339	65.8416	0	65.8416	BASALT	BASALT
1_genomes.46	2.72025e+08	25817.8	0.0189938	21.3354	1.3291	1452109	80.7457	0.627892	77.6062	BASALT	BASALT
1_genomes.551	2.72025e+08	66686.2	0.0495746	21.5895	1.33424	3706591	77.2391	1.78451	68.3165	BASALT	BASALT
1_genomes.272	2.72025e+08	38890	0.0282067	21.6315	1.33509	2157408	89.0364	0.132188	88.3755	BASALT	BASALT
1_genomes.84	2.72025e+08	20551.2	0.0150471	21.7239	1.33694	1135222	81.0748	0.934579	76.4019	BASALT	BASALT
1_genomes.440	2.72025e+08	25931.2	0.0188906	21.8733	1.33991	1422625	71.4521	0	71.4521	BASALT	BASALT
1_genomes.783	2.72025e+08	25787.2	0.0184175	21.9922	1.34227	1407076	71.1359	3.73832	52.4443	BASALT	BASALT
1_genomes.665	2.72025e+08	12039.2	0.00866934	22.178	1.34592	651415	56.9307	0	56.9307	BASALT	BASALT
1_genomes.542	2.72025e+08	66263.5	0.0487405	22.2225	1.34679	3578192	88.7829	1.93548	79.1055	BASALT	BASALT
1_genomes.641	2.72025e+08	19826	0.0141312	22.2331	1.347	1070082	75.3175	0	75.3175	BASALT	BASALT
5_bin.101_genomes.164	1.36012e+08	15309.5	0.0109376	22.4121	1.35048	773419	64.6777	0.311526	63.1201	metaWRAP	metaWRAP
1_genomes.179	2.72025e+08	12267.8	0.0090619	22.4169	1.35058	656706	66.4316	2.06897	56.0867	BASALT	BASALT
1_genomes.72	2.72025e+08	32780	0.0239298	22.5228	1.35262	1746496	72.1342	2.57426	59.2629	BASALT	BASALT
1_genomes.161	2.72025e+08	22852.5	0.01624	22.5515	1.35318	1216014	80.284	1.86916	70.9382	BASALT	SHARED
1_genomes.738	2.72025e+08	23071.2	0.0173948	22.7688	1.35734	1215939	73.2827	1.29173	66.8241	BASALT	BASALT
1_genomes.847	2.72025e+08	12108.5	0.00890087	23.0106	1.36193	631456	59.4044	0	59.4044	BASALT	BASALT
1_genomes.161	1.36012e+08	17111.2	0.012187	23.1918	1.36533	835380	55.6075	0	55.6075	metaWRAP	SHARED
1_genomes.646	2.72025e+08	29717	0.0212486	23.3649	1.36856	1526239	80.3738	0	80.3738	BASALT	SHARED
1_genomes.818	2.72025e+08	29642.5	0.0221371	23.3776	1.3688	1521582	89.6959	1.35135	82.9392	BASALT	SHARED
1_genomes.646	1.36012e+08	20885.8	0.0148991	23.3859	1.36895	1011189	52.5881	0	52.5881	metaWRAP	SHARED
1_genomes.14	2.72025e+08	31501	0.0222407	23.5454	1.37191	1605458	80.0926	2.16049	69.2901	BASALT	BASALT
1_genomes.478	2.72025e+08	11738	0.00863702	23.5459	1.37192	598218	63.6413	1.7134	55.0743	BASALT	BASALT
1_genomes.909	2.72025e+08	17286.5	0.012914	23.6602	1.37402	876739	63.9714	0	63.9714	BASALT	BASALT
1_genomes.792	2.72025e+08	46505.2	0.0341448	23.729	1.37528	2351820	62.6698	2.44436	50.448	BASALT	BASALT
1_genomes.201	2.72025e+08	14556.5	0.00997261	23.9529	1.37936	729257	86.0502	0.15674	85.2665	BASALT	SHARED
1_genomes.673	2.72025e+08	24713	0.017469	24.0194	1.38056	1234654	76.5636	0	76.5636	BASALT	BASALT
6_bin.214_genomes.223	1.36012e+08	21195.8	0.0161463	24.076	1.38158	996782	56.257	0	56.257	metaWRAP	metaWRAP
6_bin.136_genomes.85	1.36012e+08	81656	0.0596121	24.2062	1.38393	3819414	81.1147	3.11016	65.5639	metaWRAP	metaWRAP
1_genomes.722	2.72025e+08	11216.5	0.00786803	24.2092	1.38398	555979	60.2804	0	60.2804	BASALT	BASALT
1_genomes.385	2.72025e+08	38300.8	0.0269806	24.2514	1.38474	1895185	86.4326	2.15054	75.6799	BASALT	SHARED
1_genomes.51	2.72025e+08	40639	0.0291487	24.4732	1.38869	1992665	96.2366	1.07527	90.8602	BASALT	SHARED
1_genomes.193	2.72025e+08	73757.5	0.0546372	24.4767	1.38875	3616046	91.3978	0.645161	88.172	BASALT	BASALT
1_genomes.385	1.36012e+08	33539.2	0.0236919	24.4984	1.38914	1550073	79.926	3.2967	63.4424	metaWRAP	SHARED
1_genomes.442	2.72025e+08	25472.2	0.0188253	24.5218	1.38955	1246513	63.3113	1.10011	57.8108	BASALT	BASALT
1_genomes.926	2.72025e+08	16014	0.0115347	24.8181	1.39477	774306	60.4389	1.88088	51.0345	BASALT	BASALT
1_genomes.602	2.72025e+08	89405.8	0.0655221	25.1626	1.40076	4263740	85.2635	3.1339	69.594	BASALT	SHARED
1_genomes.21	2.72025e+08	34748.5	0.0243319	25.1883	1.4012	1655462	79.2056	0	79.2056	BASALT	SHARED
1_genomes.410	2.72025e+08	24377.5	0.0176352	25.2303	1.40192	1159440	70.2862	0.925926	65.6566	BASALT	BASALT
1_genomes.864	2.72025e+08	76982.8	0.0570045	25.4187	1.40515	3634301	91.4516	1.6129	83.3871	BASALT	SHARED
1_genomes.376	2.72025e+08	117237	0.0855347	25.4265	1.40529	5532976	90.9677	2.40143	78.9606	BASALT	BASALT
1_genomes.201	1.36012e+08	14671.8	0.0101202	25.5007	1.40655	651428	73.6416	1.72414	65.0209	metaWRAP	SHARED
1_genomes.241	2.72025e+08	25084.2	0.0183839	25.5326	1.4071	1178926	74.8742	0	74.8742	BASALT	BASALT
1_genomes.795	2.72025e+08	84631.8	0.0624476	25.615	1.40849	3964795	78.1565	3.84615	58.9257	BASALT	BASALT
1_genomes.21	1.36012e+08	27558	0.0193171	25.6418	1.40895	1216845	63.9468	0	63.9468	metaWRAP	SHARED
6_bin.243_genomes.75	1.36012e+08	37489.5	0.0276929	25.7417	1.41064	1648953	58.6509	0	58.6509	metaWRAP	metaWRAP
1_genomes.212	2.72025e+08	60878	0.0440098	25.7496	1.41077	2837076	69.8276	0	69.8276	BASALT	BASALT
1_genomes.683	2.72025e+08	25421	0.0183158	25.9589	1.41429	1175134	69.802	0	69.802	BASALT	BASALT
1_genomes.67	1.36012e+08	17845.8	0.0127164	26.1907	1.41815	771478	57.0093	0	57.0093	metaWRAP	SHARED
1_genomes.141	2.72025e+08	52973	0.0390793	26.4029	1.42165	2407599	77.2937	0.990099	72.3432	BASALT	BASALT
1_genomes.55	2.72025e+08	41759.2	0.0300278	26.5039	1.42331	1890704	91.573	0.862224	87.2619	BASALT	SHARED
1_genomes.53	2.72025e+08	57152.5	0.04197	26.5255	1.42366	2585550	89.1158	2.4	77.1158	BASALT	BASALT
1_genomes.590	2.72025e+08	32111.8	0.023173	26.5292	1.42372	1452516	70.9419	0.0632511	70.6256	BASALT	BASALT
1_genomes.837	2.72025e+08	25399	0.0188616	26.5885	1.42469	1146317	65.5651	1.1236	59.9471	BASALT	BASALT
1_genomes.67	2.72025e+08	22134	0.0157503	26.6855	1.42628	995326	78.5047	0	78.5047	BASALT	SHARED
1_genomes.198	2.72025e+08	41475	0.0308048	26.7214	1.42686	1862553	61.6527	1.12045	56.0504	BASALT	BASALT
1_genomes.760	2.72025e+08	45304.8	0.0334869	26.7647	1.42756	2031246	56.4521	0.0275027	56.3146	BASALT	BASALT
1_genomes.354	2.72025e+08	23181	0.0166895	27.1698	1.43409	1023829	56.7657	0	56.7657	BASALT	BASALT
1_genomes.195	2.72025e+08	62092	0.0462717	27.2639	1.43559	2732934	94.1441	2.21949	83.0467	BASALT	SHARED
1_genomes.195	1.36012e+08	39555	0.0295206	27.5114	1.43951	1627890	64.6732	0	64.6732	metaWRAP	SHARED
1_genomes.506	2.72025e+08	65985.8	0.050103	27.5494	1.44011	2874211	77.9796	1.69412	69.509	BASALT	BASALT
1_genomes.178	1.36012e+08	30842.5	0.0224916	27.6204	1.44123	1264318	82.9418	0.0660939	82.6113	metaWRAP	SHARED
1_genomes.707	2.72025e+08	76938.8	0.0566577	27.7877	1.44385	3322572	86.8637	1.82149	77.7563	BASALT	SHARED
1_genomes.55	1.36012e+08	21100.2	0.0151722	27.8139	1.44426	858939	57.8481	0	57.8481	metaWRAP	SHARED
1_genomes.217	2.72025e+08	35784.5	0.0262499	27.8698	1.44513	1540787	74.537	0.925926	69.9074	BASALT	BASALT
1_genomes.9	2.72025e+08	99640.8	0.0716886	27.8763	1.44524	4289262	93.4233	2.51323	80.8571	BASALT	BASALT
1_genomes.384	1.36012e+08	22983.5	0.0159272	27.8949	1.44552	932884	50.4673	0	50.4673	metaWRAP	SHARED
1_genomes.496	2.72025e+08	37782.5	0.0271203	27.9965	1.4471	1619452	81.3084	0	81.3084	BASALT	SHARED
1_genomes.775	2.72025e+08	24413.5	0.0179326	28.3992	1.45331	1031585	82.6733	0	82.6733	BASALT	BASALT
1_genomes.667	2.72025e+08	48957.8	0.0356177	28.4419	1.45396	2065588	90.0452	2.74725	76.309	BASALT	BASALT
1_genomes.384	2.72025e+08	34491.2	0.0238663	28.7766	1.45904	1438304	83.1776	1.24611	76.947	BASALT	SHARED
1_genomes.153	2.72025e+08	104029	0.0772777	28.9604	1.4618	4310549	66.6129	1.6129	58.5484	BASALT	BASALT
1_genomes.666	2.72025e+08	23033.8	0.016801	28.9779	1.46207	953848	77.8318	2.19436	66.86	BASALT	BASALT
1_genomes.357	1.36012e+08	31462.5	0.0227847	29.0856	1.46368	1224763	56.9157	0.165017	56.0906	metaWRAP	SHARED
1_genomes.188	2.72025e+08	38623.2	0.02791	29.1697	1.46493	1588904	80.1402	1.86916	70.7944	BASALT	BASALT
1_genomes.357	2.72025e+08	37528.2	0.0271597	29.2065	1.46548	1541914	68.8869	0	68.8869	BASALT	SHARED
1_genomes.435	2.72025e+08	36456	0.0263859	29.2729	1.46647	1494462	82.7103	1.86916	73.3645	BASALT	SHARED
1_genomes.250	2.72025e+08	48920.5	0.0356448	29.302	1.4669	2003431	69.7179	0.31348	68.1505	BASALT	SHARED
1_genomes.373	1.36012e+08	35288	0.0258787	29.5868	1.4711	1350410	75.1258	1.00647	70.0935	metaWRAP	SHARED
1_genomes.647	2.72025e+08	93708.2	0.0687894	29.7046	1.47282	3785610	75.0077	1.34921	68.2616	BASALT	BASALT
1_genomes.756	2.72025e+08	19156	0.014019	29.7537	1.47354	772583	65.2727	1.1236	59.6547	BASALT	BASALT
1_genomes.250	1.36012e+08	43010.2	0.0313636	30.0739	1.47819	1619267	50.3698	0	50.3698	metaWRAP	SHARED
1_genomes.681	2.72025e+08	130422	0.0957875	30.1384	1.47912	5192941	94.8718	2.18424	83.9506	BASALT	BASALT
5_bin.331_genomes.283	1.36012e+08	15547	0.0110907	30.165	1.4795	583551	59.238	0	59.238	metaWRAP	metaWRAP
1_genomes.707	1.36012e+08	61391.8	0.0452429	30.2374	1.48054	2298805	62.0707	1.0929	56.6062	metaWRAP	SHARED
1_genomes.108	2.72025e+08	71892.5	0.0519366	30.2692	1.481	2850126	89.9271	1.0929	84.4627	BASALT	BASALT
1_genomes.373	2.72025e+08	42380.5	0.0310397	30.3305	1.48188	1676747	86.9159	1.00647	81.8835	BASALT	SHARED
1_genomes.755	1.36012e+08	117311	0.0866215	30.3377	1.48198	4378168	88.3587	1.0989	82.8642	metaWRAP	SHARED
1_genomes.78	2.72025e+08	25613.5	0.0185287	30.4071	1.48298	1010823	65.3355	0.990099	60.385	BASALT	BASALT
1_genomes.866	2.72025e+08	20986.8	0.0152704	30.4619	1.48376	826741	55.0154	0.842105	50.8049	BASALT	BASALT
1_genomes.462	2.72025e+08	31425.5	0.0228335	30.5292	1.48472	1235230	74.7525	0.660066	71.4521	BASALT	BASALT
1_genomes.221	2.72025e+08	64482	0.0462476	30.7948	1.48848	2512706	85.4269	0.821018	81.3218	BASALT	BASALT
1_genomes.435	1.36012e+08	31773.5	0.023011	30.8234	1.48888	1167133	69.3146	1.86916	59.9688	metaWRAP	SHARED
5_bin.86_genomes.145	1.36012e+08	51939.8	0.0372854	30.8254	1.48891	1907773	64.0531	1.25889	57.7586	metaWRAP	metaWRAP
1_genomes.451	1.36012e+08	15884.2	0.0117854	30.8259	1.48892	583428	59.6034	0	59.6034	metaWRAP	SHARED
1_genomes.451	2.72025e+08	20847.5	0.0154167	30.8962	1.48991	809710	85.9813	0.934579	81.3084	BASALT	SHARED
1_genomes.925	2.72025e+08	32311.2	0.0241676	31.0117	1.49153	1250287	64.6627	1.94175	54.9539	BASALT	BASALT
1_genomes.257	2.72025e+08	128501	0.0923117	31.0229	1.49168	4970568	90.6427	4.3956	68.6647	BASALT	SHARED
1_genomes.341	2.72025e+08	14712	0.0107042	31.0501	1.49206	568577	55.645	1.1236	50.027	BASALT	BASALT
1_genomes.485	2.72025e+08	79424.5	0.0592192	31.1289	1.49316	3061767	81.9471	5.31746	55.3598	BASALT	BASALT
1_genomes.79	1.36012e+08	25941.5	0.0180377	31.2076	1.49426	941175	77.1028	0	77.1028	metaWRAP	SHARED
1_genomes.408	1.36012e+08	57060.8	0.0409994	31.4245	1.49727	2055918	86.5692	2.08537	76.1424	metaWRAP	SHARED
1_genomes.42	2.72025e+08	29148	0.0215543	31.5027	1.49835	1110306	72.4422	0	72.4422	BASALT	BASALT
1_genomes.257	1.36012e+08	106450	0.0765685	31.5208	1.4986	3823711	71.1974	2.74725	57.4612	metaWRAP	SHARED
1_genomes.175	1.36012e+08	17414	0.0123735	31.6658	1.50059	622650	78.2654	2.06897	67.9206	metaWRAP	SHARED
1_genomes.807	1.36012e+08	47113.5	0.0316841	31.7964	1.50238	1677659	86.9159	0	86.9159	metaWRAP	SHARED
1_genomes.868	2.72025e+08	95990.5	0.0665221	31.9305	1.50421	3607476	92.276	0	92.276	BASALT	SHARED
1_genomes.210	1.36012e+08	37243.8	0.0266233	31.9525	1.5045	1319730	73.8318	0.46729	71.4953	metaWRAP	SHARED
1_genomes.540	2.72025e+08	21538.2	0.0158523	32.0462	1.50578	806521	80.5643	1.88088	71.1599	BASALT	BASALT
1_genomes.794	2.72025e+08	114430	0.0843041	32.0656	1.50604	4282331	67.7121	1.11111	62.1566	BASALT	BASALT
1_genomes.408	2.72025e+08	57962.8	0.0416102	32.1444	1.5071	2163841	95.098	1.6129	87.0335	BASALT	SHARED
1_genomes.483	1.36012e+08	18271.8	0.0133016	32.193	1.50776	642620	68.4953	0	68.4953	metaWRAP	SHARED
1_genomes.75	2.72025e+08	36308.5	0.0268437	32.3147	1.5094	1348309	74.0813	4.48113	51.6757	BASALT	BASALT
1_genomes.7	2.72025e+08	177583	0.130175	32.498	1.51186	6557305	83.5354	1.59091	75.5808	BASALT	BASALT
1_genomes.79	2.72025e+08	25167.2	0.0174585	32.5381	1.51239	928165	77.1028	0	77.1028	BASALT	SHARED
1_genomes.460	2.72025e+08	45257.2	0.0332237	32.5813	1.51297	1666868	81.7223	1.07527	76.346	BASALT	BASALT
1_genomes.253	2.72025e+08	26994	0.0196276	32.6803	1.51429	991202	60.231	0	60.231	BASALT	BASALT
1_genomes.483	2.72025e+08	21419.8	0.015561	32.6808	1.51429	786508	76.4107	0	76.4107	BASALT	SHARED
1_genomes.175	2.72025e+08	18228.8	0.0129504	32.6981	1.51452	668983	80.303	0	80.303	BASALT	SHARED
1_genomes.293	2.72025e+08	33818.8	0.0252973	32.7023	1.51458	1240966	72.7657	1.94175	63.057	BASALT	BASALT
1_genomes.807	2.72025e+08	45322.8	0.030367	32.7384	1.51506	1661270	86.4486	0	86.4486	BASALT	SHARED
1_genomes.663	2.72025e+08	15466.5	0.0112259	32.769	1.51546	566383	52.4422	0	52.4422	BASALT	BASALT
1_genomes.210	2.72025e+08	39867.8	0.0284557	32.8276	1.51624	1457351	79.4393	0	79.4393	BASALT	SHARED
1_genomes.720	1.36012e+08	34328.5	0.0248262	32.95	1.51786	1179602	79.9065	1.94105	70.2013	metaWRAP	SHARED
1_genomes.753	2.72025e+08	71221	0.0516356	32.9548	1.51792	2593407	95.5398	2.1978	84.5507	BASALT	SHARED
1_genomes.178	2.72025e+08	34620.8	0.0252268	33.1268	1.52018	1254116	87.0787	0	87.0787	BASALT	SHARED
1_genomes.160	1.36012e+08	57011.5	0.0409149	33.1514	1.5205	1947139	86.9159	0.934579	82.243	metaWRAP	SHARED
1_genomes.774	2.72025e+08	29000.2	0.0210953	33.1977	1.52111	1048274	56.0117	0	56.0117	BASALT	BASALT
1_genomes.66	2.72025e+08	55835.2	0.040247	33.2615	1.52194	2014412	94.6237	0	94.6237	BASALT	SHARED
1_genomes.868	1.36012e+08	105836	0.0738401	33.282	1.52221	3600494	93.3513	2.16846	82.509	metaWRAP	SHARED
1_genomes.741	2.72025e+08	19703.8	0.0144605	33.3107	1.52258	709817	77.9775	0	77.9775	BASALT	SHARED
1_genomes.691	2.72025e+08	65686.2	0.0472692	33.3586	1.52321	2362913	89.2523	0.934579	84.5794	BASALT	BASALT
1_genomes.252	2.72025e+08	107346	0.0777421	33.3666	1.52331	3860607	89.8746	4.30108	68.3692	BASALT	BASALT
1_genomes.160	2.72025e+08	56310.5	0.0403462	33.429	1.52412	2021376	89.7196	0.934579	85.0467	BASALT	SHARED
1_genomes.492	2.72025e+08	29687.2	0.0216999	33.4478	1.52437	1065084	74.8433	0	74.8433	BASALT	SHARED
1_genomes.522	1.36012e+08	49283.5	0.0357955	33.5097	1.52517	1665201	92.3221	0	92.3221	metaWRAP	SHARED
1_genomes.720	2.72025e+08	42814.2	0.0309254	33.6202	1.5266	1528162	89.2523	0.934579	84.5794	BASALT	SHARED
1_genomes.832	2.72025e+08	84119.2	0.0628973	33.6494	1.52698	2999847	97.8495	0.537634	95.1613	BASALT	SHARED
1_genomes.729	2.72025e+08	24427.2	0.0175076	33.6564	1.52707	870939	58.8456	0	58.8456	BASALT	SHARED
1_genomes.496	1.36012e+08	41001.8	0.0295517	33.7905	1.52879	1373866	76.7913	1.63551	68.6137	metaWRAP	SHARED
1_genomes.423	1.36012e+08	19881.8	0.0144397	33.824	1.52923	665527	81.7757	0	81.7757	metaWRAP	SHARED
1_genomes.536	2.72025e+08	92245	0.066933	33.9744	1.53115	3258155	82.3514	3.22404	66.2312	BASALT	BASALT
1_genomes.492	1.36012e+08	24043	0.0175829	33.9904	1.53136	800882	60.3187	0	60.3187	metaWRAP	SHARED
1_genomes.112	2.72025e+08	45083	0.0324459	34.0532	1.53216	1588681	90.4385	0	90.4385	BASALT	SHARED
1_genomes.922	1.36012e+08	33585.5	0.0235517	34.0673	1.53234	1116221	81.7038	0.934579	77.0309	metaWRAP	SHARED
1_genomes.545	2.72025e+08	65014.5	0.0474236	34.087	1.53259	2288770	87.7049	2.09472	77.2313	BASALT	SHARED
1_genomes.140	2.72025e+08	99733.5	0.0732189	34.1339	1.53319	3506194	82.0764	2.27273	70.7128	BASALT	BASALT
1_genomes.370	2.72025e+08	81901.2	0.0606683	34.2675	1.53488	2868067	82.4644	5.93548	52.787	BASALT	SHARED
1_genomes.818	1.36012e+08	43867.8	0.0327576	34.3523	1.53596	1445858	86.5428	2.74245	72.8306	metaWRAP	SHARED
1_genomes.832	1.36012e+08	83726.5	0.0626728	34.3777	1.53628	2757546	91.3978	1.6129	83.3333	metaWRAP	SHARED
1_genomes.729	1.36012e+08	26685.5	0.0191638	34.6219	1.53935	872691	50.429	0	50.429	metaWRAP	SHARED
1_genomes.370	1.36012e+08	67347.2	0.0499007	34.6809	1.54009	2198696	61.8269	1.45161	54.5689	metaWRAP	SHARED
1_genomes.401	1.36012e+08	37225	0.0274342	34.7058	1.5404	1214421	77.3148	0.462963	75	metaWRAP	SHARED
1_genomes.677	2.72025e+08	54833.5	0.0398364	34.797	1.54154	1890972	83.04	3.2	67.04	BASALT	BASALT
1_genomes.741	1.36012e+08	18203	0.0133624	34.8743	1.54251	590981	60.463	1.85185	51.2037	metaWRAP	SHARED
1_genomes.401	2.72025e+08	36231	0.0266848	34.9607	1.54358	1243602	80.0926	0	80.0926	BASALT	SHARED
1_genomes.676	2.72025e+08	44057.5	0.0330282	34.9799	1.54382	1511412	61.2069	1.72414	52.5862	BASALT	BASALT
1_genomes.244	2.72025e+08	24183.2	0.0177166	34.9821	1.54385	829565	53.0564	0	53.0564	BASALT	BASALT
1_genomes.403	2.72025e+08	100754	0.074548	35.1284	1.54566	3441807	88.7523	3.44507	71.527	BASALT	BASALT
1_genomes.558	1.36012e+08	16155.5	0.0115831	35.1299	1.54568	520690	66.2226	1.72414	57.6019	metaWRAP	SHARED
1_genomes.897	2.72025e+08	265802	0.199876	35.2505	1.54717	9048460	97.6831	2.25806	86.3927	BASALT	SHARED
1_genomes.414	2.72025e+08	147244	0.109962	35.2722	1.54743	5009394	90.1613	2.25806	78.871	BASALT	BASALT
1_genomes.112	1.36012e+08	35856.8	0.0258565	35.3532	1.54843	1148361	70.2787	0	70.2787	metaWRAP	SHARED
1_genomes.913	2.72025e+08	41428.2	0.029469	35.3993	1.54899	1404376	84.8485	0	84.8485	BASALT	BASALT
1_genomes.66	1.36012e+08	49130	0.0354858	35.4415	1.54951	1569536	71.9424	2.32975	60.2936	metaWRAP	SHARED
1_genomes.787	2.72025e+08	34309.5	0.0253011	35.4433	1.54953	1161612	75	0	75	BASALT	BASALT
1_genomes.82	2.72025e+08	65852.5	0.0486949	35.5209	1.55048	2224693	82.1579	1.17302	76.2928	BASALT	SHARED
1_genomes.64	2.72025e+08	118586	0.0861182	35.5244	1.55053	4005803	79.0845	1.93548	69.4071	BASALT	BASALT
1_genomes.274	1.36012e+08	40742.8	0.0290125	35.5481	1.55082	1297687	59.736	0	59.736	metaWRAP	SHARED
1_genomes.532	1.36012e+08	30276.8	0.0219602	35.5669	1.55105	963828	68.3025	0.925926	63.6728	metaWRAP	SHARED
1_genomes.717	2.72025e+08	45740.2	0.0336126	35.5715	1.5511	1543043	74.5798	2.24829	63.3383	BASALT	BASALT
3_bin.138_genomes.121	1.36012e+08	16382.8	0.0118532	35.5785	1.55119	521357	56.5047	1.04493	51.28	metaWRAP	metaWRAP
1_genomes.558	2.72025e+08	18093.5	0.0129508	35.6324	1.55184	609339	76.5674	1.72414	67.9467	BASALT	SHARED
1_genomes.879	2.72025e+08	141782	0.10412	35.7033	1.55271	4765357	94.5455	4.54545	71.8182	BASALT	BASALT
1_genomes.249	2.72025e+08	173085	0.126725	35.788	1.55374	5803664	89.1333	4.39883	67.1391	BASALT	BASALT
1_genomes.819	2.72025e+08	54282.2	0.039585	35.8206	1.55413	1818468	76.4107	3.44828	59.1693	BASALT	BASALT
1_genomes.810	1.36012e+08	210908	0.151976	35.8487	1.55447	6661257	88.2459	4.6729	64.8814	metaWRAP	SHARED
1_genomes.344	2.72025e+08	36344.5	0.0269259	35.8853	1.55492	1215356	66.8317	0	66.8317	BASALT	SHARED
1_genomes.545	1.36012e+08	59652.5	0.0435532	35.9183	1.55532	1880395	61.5483	1.34128	54.8419	metaWRAP	SHARED
1_genomes.477	2.72025e+08	98063.2	0.0732585	35.9408	1.55559	3274158	70.3648	2.0202	60.2637	BASALT	BASALT
1_genomes.630	2.72025e+08	187208	0.136677	36.0841	1.55732	6225739	95.4392	4.75911	71.6437	BASALT	SHARED
1_genomes.479	2.72025e+08	29046.8	0.0213806	36.1971	1.55867	962953	59.3159	0.110011	58.7659	BASALT	BASALT
1_genomes.199	2.72025e+08	115596	0.083213	36.2767	1.55963	3823816	89.4928	2.7027	75.9792	BASALT	SHARED
6_bin.223_genomes.306	1.36012e+08	31354.5	0.0230569	36.2996	1.5599	977989	62.2065	2.15054	51.4538	metaWRAP	metaWRAP
1_genomes.159	2.72025e+08	34682.5	0.0252227	36.3398	1.56038	1145272	73.9274	0	73.9274	BASALT	BASALT
1_genomes.897	1.36012e+08	236572	0.177852	36.5877	1.56333	7320923	84.6441	1.77778	75.7552	metaWRAP	SHARED
1_genomes.610	2.72025e+08	173169	0.131553	36.7379	1.56511	5656362	81.3763	2.41935	69.2796	BASALT	BASALT
5_bin.203_genomes.280	1.36012e+08	128873	0.0952231	36.7554	1.56532	3969875	72.688	1.81257	63.6251	metaWRAP	metaWRAP
1_genomes.94	2.72025e+08	53706	0.0392316	36.7762	1.56557	1752418	64.0541	0	64.0541	BASALT	BASALT
1_genomes.166	2.72025e+08	43407.8	0.0314694	36.7777	1.56558	1416329	79.6296	0	79.6296	BASALT	SHARED
1_genomes.92	2.72025e+08	29795.5	0.0219785	36.7979	1.56582	971647	56.6358	0	56.6358	BASALT	SHARED
1_genomes.109	2.72025e+08	157992	0.116756	36.8374	1.56629	5146685	90.8754	1.03816	85.6846	BASALT	BASALT
1_genomes.187	2.72025e+08	37591.5	0.027203	36.9044	1.56708	1222343	73.1191	0	73.1191	BASALT	BASALT
1_genomes.810	2.72025e+08	225223	0.161974	36.9928	1.56812	7305950	87.7786	3.73832	69.087	BASALT	SHARED
1_genomes.294	2.72025e+08	77878.8	0.0575865	37.0229	1.56847	2524235	88.6608	2.21379	77.5919	BASALT	BASALT
1_genomes.344	1.36012e+08	36751	0.027232	37.0566	1.56887	1122896	57.4257	0	57.4257	metaWRAP	SHARED
1_genomes.746	2.72025e+08	100799	0.0768491	37.1346	1.56978	3257303	95.3193	0.324675	93.6959	BASALT	SHARED
1_genomes.93	2.72025e+08	191730	0.140502	37.224	1.57082	6180870	95.5045	1.0989	90.01	BASALT	SHARED
1_genomes.532	2.72025e+08	38689.5	0.0280354	37.2886	1.57158	1245084	81.0185	1.85185	71.7593	BASALT	SHARED
1_genomes.864	1.36012e+08	112368	0.0832852	37.3245	1.57199	3408677	91.8766	1.4552	84.6006	metaWRAP	SHARED
1_genomes.168	2.72025e+08	213490	0.16022	37.3412	1.57219	6860734	63.3707	1.47465	55.9974	BASALT	BASALT
1_genomes.93	1.36012e+08	148048	0.10861	37.5605	1.57473	4462798	64.9703	0	64.9703	metaWRAP	SHARED
1_genomes.716	2.72025e+08	35608.8	0.0254958	37.5744	1.57489	1137224	67.9868	0.660066	64.6865	BASALT	BASALT
1_genomes.572	2.72025e+08	38617.8	0.0284462	37.6203	1.57542	1231816	74.7731	1.41509	67.6977	BASALT	BASALT
1_genomes.83	2.72025e+08	173712	0.128496	37.7064	1.57642	5528350	70.7407	2.70655	57.208	BASALT	BASALT
1_genomes.654	1.36012e+08	52109.5	0.0383236	37.8066	1.57757	1560579	80.8411	0.934579	76.1682	metaWRAP	SHARED
1_genomes.892	2.72025e+08	40549	0.0298772	37.8574	1.57815	1285319	89.486	0	89.486	BASALT	SHARED
1_genomes.592	2.72025e+08	178174	0.132973	37.8632	1.57822	5646898	94.3728	2.47312	82.0072	BASALT	BASALT
1_genomes.263	2.72025e+08	117926	0.0854445	37.9115	1.57877	3732669	96.7031	1.63934	88.5064	BASALT	SHARED
1_genomes.632	1.36012e+08	103674	0.0765778	38.0273	1.5801	3086808	70.7645	1.13636	65.0826	metaWRAP	SHARED
1_genomes.630	1.36012e+08	176766	0.129253	38.0768	1.58066	5256249	81.2434	4.01586	61.1641	metaWRAP	SHARED
1_genomes.423	2.72025e+08	20241.5	0.0147384	38.1408	1.58139	636846	81.7757	0	81.7757	BASALT	SHARED
1_genomes.470	1.36012e+08	109348	0.0809338	38.1911	1.58196	3241786	67.2347	0.549451	64.4875	metaWRAP	SHARED
1_genomes.684	2.72025e+08	172846	0.129018	38.1963	1.58202	5430263	86.7742	1.29032	80.3226	BASALT	SHARED
1_genomes.778	1.36012e+08	243352	0.181121	38.219	1.58228	7209277	87.762	0	87.762	metaWRAP	SHARED
1_genomes.553	2.72025e+08	121111	0.0897521	38.2514	1.58265	3799409	67.619	2.47312	55.2535	BASALT	BASALT
1_genomes.35	2.72025e+08	34095.5	0.0242444	38.2768	1.58294	1068915	57.4257	0	57.4257	BASALT	BASALT
1_genomes.632	2.72025e+08	139419	0.102929	38.3033	1.58324	4367855	93.75	1.13636	88.0682	BASALT	SHARED
1_genomes.892	1.36012e+08	44583.5	0.0328892	38.4129	1.58448	1314116	86.6822	1.00647	81.6499	metaWRAP	SHARED
1_genomes.304	1.36012e+08	95090.2	0.0695964	38.4203	1.58456	2802281	93.6976	4.37158	71.8397	metaWRAP	SHARED
1_genomes.263	1.36012e+08	127791	0.0926776	38.431	1.58468	3764918	90.5556	3.46084	73.2514	metaWRAP	SHARED
1_genomes.654	2.72025e+08	56989.8	0.0418944	38.4374	1.58475	1779198	85.9813	0	85.9813	BASALT	SHARED
5_bin.411_genomes.174	1.36012e+08	53139	0.0386566	38.6011	1.5866	1558656	86.2773	3.51377	68.7085	metaWRAP	metaWRAP
1_genomes.184	2.72025e+08	168149	0.123166	38.6092	1.58669	5226187	85.9813	3.27103	69.6262	BASALT	BASALT
1_genomes.166	1.36012e+08	44619.5	0.0324091	38.6877	1.58757	1305835	65.2778	0	65.2778	metaWRAP	SHARED
1_genomes.737	1.36012e+08	31694.8	0.0231544	38.7435	1.5882	926243	78.8779	1.81518	69.802	metaWRAP	SHARED
1_genomes.778	2.72025e+08	252428	0.187894	38.7774	1.58858	7811592	92.6302	0.135227	91.954	BASALT	SHARED
1_genomes.304	2.72025e+08	90781.2	0.0664056	38.896	1.5899	2800741	92.878	1.0929	87.4135	BASALT	SHARED
1_genomes.415	2.72025e+08	48338.8	0.0352475	39.0092	1.59117	1486995	66.1716	0.990099	61.2211	BASALT	BASALT
5_bin.42_genomes.78	1.36012e+08	27195.8	0.0189479	39.0284	1.59138	788962	57.4766	1.07836	52.0848	metaWRAP	metaWRAP
4_bin.144_genomes.66	1.36012e+08	20422	0.0150588	39.1646	1.59289	590393	69.716	1.86916	60.3702	metaWRAP	metaWRAP
1_genomes.206	2.72025e+08	105316	0.0782129	39.2187	1.59349	3222415	67.098	1.62353	58.9804	BASALT	BASALT
1_genomes.30	2.72025e+08	110638	0.0806731	39.2319	1.59364	3384141	78.2568	0.0179211	78.1672	BASALT	BASALT
1_genomes.22	2.72025e+08	275306	0.202092	39.4174	1.59569	8381271	79.5885	2.29885	68.0942	BASALT	BASALT
1_genomes.918	2.72025e+08	180357	0.134621	39.4606	1.59616	5484667	94.5161	1.29032	88.0645	BASALT	BASALT
1_genomes.302	2.72025e+08	32662	0.0236172	39.6394	1.59813	988774	62.7813	0	62.7813	BASALT	SHARED
1_genomes.211	2.72025e+08	276528	0.20087	39.6498	1.59824	8369126	90.5882	1.37255	83.7255	BASALT	SHARED
1_genomes.419	1.36012e+08	35667.2	0.0258546	39.8042	1.59993	1014557	63.9364	0	63.9364	metaWRAP	SHARED
1_genomes.463	2.72025e+08	105309	0.0788945	39.9124	1.60111	3166208	72.0189	1.29032	65.5673	BASALT	BASALT
1_genomes.420	1.36012e+08	143473	0.103967	40.1045	1.60319	4050554	85.3339	2.16049	74.5314	metaWRAP	SHARED
1_genomes.566	1.36012e+08	183277	0.134661	40.1118	1.60327	5173350	63.3929	0	63.3929	metaWRAP	SHARED
1_genomes.37	1.36012e+08	53697.2	0.0391297	40.3634	1.60599	1506262	86.8543	3.28906	70.409	metaWRAP	SHARED
1_genomes.763	2.72025e+08	34263.5	0.0240153	40.3794	1.60616	1018247	64.1818	2.66667	50.8485	BASALT	BASALT
1_genomes.343	2.72025e+08	60038.5	0.042984	40.4113	1.6065	1782822	83.2323	1.77778	74.3434	BASALT	SHARED
1_genomes.420	2.72025e+08	162172	0.117411	40.4305	1.60671	4813354	98.2323	2.44108	86.0269	BASALT	SHARED
1_genomes.881	2.72025e+08	239547	0.179268	40.4523	1.60694	7106058	78.5269	4.67742	55.1398	BASALT	BASALT
1_genomes.746	1.36012e+08	89710.2	0.068335	40.4782	1.60722	2509325	78.049	2.38095	66.1442	metaWRAP	SHARED
1_genomes.154	1.36012e+08	89022.5	0.065014	40.4963	1.60742	2488977	84.3548	1.6129	76.2903	metaWRAP	SHARED
1_genomes.103	2.72025e+08	79797.5	0.0599384	40.638	1.60893	2356341	79.2316	0.938349	74.5398	BASALT	SHARED
1_genomes.566	2.72025e+08	229718	0.168571	40.6446	1.609	6782233	91.4286	2.58065	78.5253	BASALT	SHARED
1_genomes.51	1.36012e+08	61466.8	0.0442568	40.6916	1.6095	1710297	94.6237	2.15054	83.871	metaWRAP	SHARED
1_genomes.192	2.72025e+08	100599	0.0728817	40.7767	1.61041	2960490	70.4301	0.16129	69.6237	BASALT	BASALT
1_genomes.86	2.72025e+08	123750	0.0912652	40.8423	1.61111	3635951	91.7122	1.0989	86.2177	BASALT	SHARED
1_genomes.922	2.72025e+08	45750	0.0321886	40.8568	1.61126	1343717	84.5794	1.5816	76.6715	BASALT	SHARED
1_genomes.473	1.36012e+08	36110.8	0.026133	40.8637	1.61134	1000540	77.654	1.86916	68.3082	metaWRAP	SHARED
1_genomes.37	2.72025e+08	56818.8	0.041378	41.001	1.61279	1662948	90.2593	3.22581	74.1303	BASALT	SHARED
1_genomes.190	2.72025e+08	133720	0.100026	41.0363	1.61317	3910295	65.6331	0	65.6331	BASALT	SHARED
1_genomes.426	2.72025e+08	114204	0.0843363	41.0419	1.61323	3339126	86.6308	3.22581	70.5018	BASALT	BASALT
1_genomes.611	2.72025e+08	78537.2	0.0566309	41.1251	1.61411	2291661	88.5333	0.884211	84.1123	BASALT	SHARED
5_bin.311_genomes.396	1.36012e+08	139223	0.100648	41.1378	1.61424	3831818	80.163	2.49094	67.7083	metaWRAP	metaWRAP
1_genomes.669	1.36012e+08	33621.2	0.0242446	41.1388	1.61425	925334	72.2571	1.72414	63.6364	metaWRAP	SHARED
1_genomes.509	2.72025e+08	97443.5	0.0701288	41.2413	1.61533	2835318	94.5173	2.18579	83.5883	BASALT	SHARED
1_genomes.907	2.72025e+08	125771	0.0907889	41.2534	1.61546	3658500	74.2754	0.452899	72.0109	BASALT	BASALT
1_genomes.86	1.36012e+08	129168	0.0953929	41.2728	1.61566	3543452	90.6133	1.0989	85.1188	metaWRAP	SHARED
1_genomes.859	2.72025e+08	23077.5	0.0165684	41.2911	1.61586	670677	67.3736	0	67.3736	BASALT	SHARED
1_genomes.501	2.72025e+08	34261	0.0250099	41.36	1.61658	994034	50.9373	0	50.9373	BASALT	BASALT
1_genomes.473	2.72025e+08	40811.8	0.0295216	41.3873	1.61687	1183312	86.9159	1.86916	77.5701	BASALT	SHARED
1_genomes.757	2.72025e+08	276800	0.204846	41.4489	1.61751	8013711	85.4093	3.40776	68.3705	BASALT	BASALT
1_genomes.103	1.36012e+08	59492.8	0.0447263	41.4679	1.61771	1624382	56.8977	0	56.8977	metaWRAP	SHARED
1_genomes.211	1.36012e+08	285365	0.207504	41.6227	1.61933	7762587	85.098	1.37255	78.2353	metaWRAP	SHARED
1_genomes.154	2.72025e+08	88294	0.0644283	41.6506	1.61962	2543847	82.4194	1.93548	72.7419	BASALT	SHARED
1_genomes.321	2.72025e+08	136871	0.100617	41.9457	1.62269	3915653	87.5441	2.02703	77.4089	BASALT	BASALT
1_genomes.899	2.72025e+08	64213.5	0.0477342	41.983	1.62307	1835414	68.5383	0.378788	66.6444	BASALT	BASALT
1_genomes.509	1.36012e+08	81072.5	0.0584185	42.0482	1.62375	2183042	74.7094	2.80013	60.7087	metaWRAP	SHARED
1_genomes.324	2.72025e+08	17377	0.0122255	42.0888	1.62417	495438	64.2523	0.623053	61.1371	BASALT	SHARED
1_genomes.920	1.36012e+08	63095.5	0.0454777	42.0953	1.62423	1697074	76.3889	0.925926	71.7593	metaWRAP	SHARED
1_genomes.330	1.36012e+08	37068	0.0272904	42.1153	1.62444	996542	60.8911	1.58416	52.9703	metaWRAP	SHARED
1_genomes.784	2.72025e+08	104995	0.0725717	42.1739	1.62504	2987483	96.6216	1.57658	88.7387	BASALT	SHARED
1_genomes.537	2.72025e+08	138876	0.102378	42.2882	1.62622	3940833	89.011	2.74725	75.2747	BASALT	SHARED
1_genomes.330	2.72025e+08	44485.5	0.0327555	42.3364	1.62671	1260916	74.7525	0	74.7525	BASALT	SHARED
5_bin.248_genomes.419	1.36012e+08	115853	0.08558	42.3483	1.62684	3097469	79.2724	1.77419	70.4014	metaWRAP	metaWRAP
1_genomes.546	2.72025e+08	31717.5	0.0232904	42.3919	1.62728	897837	56.8977	0	56.8977	BASALT	BASALT
1_genomes.702	2.72025e+08	110023	0.0798271	42.5108	1.6285	3105750	96.3388	1.0929	90.8743	BASALT	SHARED
1_genomes.280	2.72025e+08	97794.2	0.07267	42.6189	1.6296	2753543	71.7923	2.95731	57.0058	BASALT	BASALT
1_genomes.588	1.36012e+08	121555	0.0871323	42.6545	1.62996	3226587	83.4816	2.95699	68.6966	metaWRAP	SHARED
1_genomes.669	2.72025e+08	35862.5	0.0258084	42.7885	1.63133	1005762	72.2571	0	72.2571	BASALT	SHARED
1_genomes.305	2.72025e+08	133141	0.0979274	42.8434	1.63188	3729140	72.5067	1.86667	63.1733	BASALT	BASALT
1_genomes.588	2.72025e+08	143499	0.102793	42.8649	1.6321	4017240	95.4762	3.4127	78.4127	BASALT	SHARED
1_genomes.335	1.36012e+08	24120.5	0.0173982	42.9513	1.63298	635838	78.1348	0	78.1348	metaWRAP	SHARED
1_genomes.765	2.72025e+08	68042.5	0.0507232	42.9798	1.63326	1899752	64.8908	2.2192	53.7947	BASALT	BASALT
1_genomes.278	2.72025e+08	39747.2	0.028808	43.1203	1.63468	1106131	73.2673	0	73.2673	BASALT	SHARED
1_genomes.781	2.72025e+08	196430	0.143876	43.1585	1.63507	5461633	77.3822	4.36308	55.5668	BASALT	BASALT
1_genomes.920	2.72025e+08	68867.5	0.0496151	43.2051	1.63554	1912760	83.7963	0.925926	79.1667	BASALT	SHARED
1_genomes.687	2.72025e+08	92282.5	0.0682504	43.483	1.63832	2546718	91.7582	1.0989	86.2637	BASALT	SHARED
1_genomes.702	1.36012e+08	114168	0.0829221	43.5052	1.63854	2971258	90.929	0.655738	87.6503	metaWRAP	SHARED
1_genomes.302	1.36012e+08	36448.5	0.0263778	43.6441	1.63993	945562	60.207	0.090009	59.757	metaWRAP	SHARED
6_bin.85_genomes.33	1.36012e+08	37857.5	0.0278062	43.682	1.6403	981264	72.3972	1.9802	62.4962	metaWRAP	metaWRAP
1_genomes.859	1.36012e+08	20448.5	0.0146542	43.7071	1.64055	529719	50.2396	0	50.2396	metaWRAP	SHARED
1_genomes.419	2.72025e+08	54254	0.0393256	43.8596	1.64206	1484391	67.8968	0.110011	67.3467	BASALT	SHARED
1_genomes.660	1.36012e+08	46326	0.033501	43.9928	1.64338	1192283	74.0594	0	74.0594	metaWRAP	SHARED
1_genomes.611	1.36012e+08	85335.2	0.0617283	44.046	1.64391	2193604	86.9333	1.6	78.9333	metaWRAP	SHARED
1_genomes.820	2.72025e+08	179234	0.134632	44.149	1.64492	4871716	95.3416	0.720288	91.7402	BASALT	SHARED
1_genomes.687	1.36012e+08	96893.2	0.071696	44.2015	1.64544	2481949	91.7582	0.4662	89.4272	metaWRAP	SHARED
1_genomes.278	1.36012e+08	33378.5	0.0242397	44.2305	1.64572	854440	61.1111	0.308642	59.5679	metaWRAP	SHARED
1_genomes.122	2.72025e+08	128512	0.094195	44.2721	1.64613	3483328	57.3659	1.09212	51.9053	BASALT	BASALT
1_genomes.169	2.72025e+08	103446	0.0757751	44.2723	1.64613	2803913	94.8387	0.16129	94.0323	BASALT	SHARED
1_genomes.169	1.36012e+08	106426	0.0780429	44.3035	1.64644	2719845	94.8387	0.483871	92.4194	metaWRAP	SHARED
1_genomes.328	1.36012e+08	117056	0.0858959	44.3277	1.64667	2989901	72.5758	3.78788	53.6364	metaWRAP	SHARED
1_genomes.335	2.72025e+08	27560.5	0.0198589	44.4251	1.64763	744457	76.4107	0	76.4107	BASALT	SHARED
1_genomes.430	1.36012e+08	182857	0.133461	44.554	1.64889	4646870	86.1551	1.48515	78.7294	metaWRAP	SHARED
1_genomes.430	2.72025e+08	179164	0.130599	44.9598	1.65282	4781979	88.8721	1.02694	83.7374	BASALT	SHARED
1_genomes.81	2.72025e+08	124400	0.0917911	44.9707	1.65293	3319489	70.8145	2.81189	56.755	BASALT	BASALT
1_genomes.325	2.72025e+08	45543	0.0338459	45.0261	1.65346	1213777	68.6137	0	68.6137	BASALT	SHARED
5_bin.379_genomes.385	1.36012e+08	127068	0.0936958	45.3428	1.65651	3172952	75	2.94421	60.2789	metaWRAP	metaWRAP
1_genomes.38	2.72025e+08	183758	0.132941	45.4718	1.65774	4849367	91.1202	2.73224	77.459	BASALT	SHARED
1_genomes.452	2.72025e+08	136049	0.100775	45.5876	1.65885	3581208	93.9189	1.01351	88.8514	BASALT	SHARED
1_genomes.332	2.72025e+08	25846.2	0.0184358	45.6778	1.65971	679006	82.1839	0	82.1839	BASALT	BASALT
1_genomes.784	1.36012e+08	112199	0.0782245	45.6982	1.6599	2779886	95.9459	1.23874	89.7523	metaWRAP	SHARED
6_bin.349_genomes.199	1.36012e+08	36913.5	0.0276516	45.6987	1.6599	914571	51.9666	0.323625	50.3485	metaWRAP	metaWRAP
1_genomes.5	2.72025e+08	139790	0.102335	45.699	1.65991	3670712	79.0909	2.72727	65.4545	BASALT	BASALT
1_genomes.269	2.72025e+08	142558	0.104579	45.7099	1.66001	3742511	83.8136	1.6129	75.7491	BASALT	BASALT
1_genomes.325	1.36012e+08	40149.8	0.0298421	45.7171	1.66008	994353	59.2679	0.46729	56.9315	metaWRAP	SHARED
1_genomes.399	2.72025e+08	59467.2	0.0437719	45.9215	1.66202	1553970	77.4532	0	77.4532	BASALT	BASALT
1_genomes.136	1.36012e+08	266111	0.188437	46.2492	1.6651	6514696	86.7842	1.7094	78.2372	metaWRAP	SHARED
1_genomes.324	1.36012e+08	16224.2	0.011438	46.2596	1.6652	397099	51.0125	0	51.0125	metaWRAP	SHARED
1_genomes.470	2.72025e+08	222118	0.164376	46.2875	1.66546	5758388	87.6915	0	87.6915	BASALT	SHARED
1_genomes.452	1.36012e+08	124794	0.0924682	46.3248	1.66581	3050129	83.1081	1.68919	74.6622	metaWRAP	SHARED
1_genomes.660	2.72025e+08	50786.5	0.0367093	46.3991	1.66651	1313470	85.6436	0	85.6436	BASALT	SHARED
1_genomes.316	1.36012e+08	29500.5	0.021317	46.4352	1.66685	719314	73.9812	0	73.9812	metaWRAP	SHARED
1_genomes.328	2.72025e+08	103229	0.075614	46.4636	1.66711	2666069	61.6621	1.81818	52.5712	BASALT	SHARED
1_genomes.208	2.72025e+08	158164	0.115596	46.5171	1.66761	4080163	86.3636	3.81818	67.2727	BASALT	SHARED
1_genomes.352	2.72025e+08	194460	0.144528	46.5236	1.66767	5015784	73.3144	1.6129	65.2499	BASALT	BASALT
1_genomes.316	2.72025e+08	30469	0.0219818	46.7926	1.67018	781380	73.9812	0	73.9812	BASALT	SHARED
1_genomes.239	2.72025e+08	122343	0.0903238	46.8338	1.67056	3134735	64.1928	2.13675	53.509	BASALT	BASALT
1_genomes.300	1.36012e+08	53690.8	0.0392106	47.0268	1.67235	1292677	82.0093	0.934579	77.3364	metaWRAP	SHARED
1_genomes.38	1.36012e+08	174560	0.126493	47.2371	1.67428	4184065	88.7978	3.73406	70.1275	metaWRAP	SHARED
1_genomes.90	2.72025e+08	150267	0.110758	47.2493	1.6744	3816358	96.7033	3.2967	80.2198	BASALT	BASALT
1_genomes.6	2.72025e+08	116392	0.0866239	47.3233	1.67508	2951401	95.777	0.705053	92.2518	BASALT	SHARED
1_genomes.820	1.36012e+08	142933	0.107416	47.3372	1.6752	3418743	75.2637	1.36054	68.4609	metaWRAP	SHARED
5_bin.437_genomes.117	1.36012e+08	36893.5	0.0269442	47.3652	1.67546	881915	69.2079	1.10011	63.7074	metaWRAP	metaWRAP
1_genomes.482	2.72025e+08	165438	0.122483	47.3922	1.67571	4188994	76.8025	2.85266	62.5392	BASALT	BASALT
1_bin.119_genomes.55	1.36012e+08	112632	0.0821436	47.4401	1.67615	2688132	59.1512	0.985663	54.2229	metaWRAP	metaWRAP
5_bin.26_genomes.128	1.36012e+08	225192	0.164425	48.3008	1.68395	5278786	61.0909	2.02703	50.9557	metaWRAP	metaWRAP
5_bin.182_genomes.99	1.36012e+08	34524	0.0247135	48.4459	1.68526	806863	66.8224	1.24611	60.5919	metaWRAP	metaWRAP
1_genomes.398	2.72025e+08	146933	0.109964	48.8827	1.68915	3606997	86.9963	1.0989	81.5018	BASALT	BASALT
1_genomes.438	2.72025e+08	104713	0.0786892	48.9952	1.69015	2564658	69.1131	2.85423	54.842	BASALT	SHARED
1_genomes.300	2.72025e+08	52149.2	0.0380537	49.0264	1.69043	1276436	82.9439	0.934579	78.271	BASALT	SHARED
1_genomes.884	2.72025e+08	23212.2	0.0165345	49.0286	1.69045	568132	60.7477	0	60.7477	BASALT	BASALT
1_genomes.873	1.36012e+08	65906.2	0.0481466	49.0378	1.69053	1521708	65.7407	1.11111	60.1852	metaWRAP	SHARED
1_genomes.561	1.36012e+08	155643	0.115383	49.0602	1.69073	3591998	75	2.27273	63.6364	metaWRAP	SHARED
5_bin.73_genomes.29	1.36012e+08	68456	0.0509078	49.3649	1.69342	1570107	52.7796	0.0999001	52.2801	metaWRAP	metaWRAP
1_genomes.283	1.36012e+08	32356.2	0.0237885	49.3674	1.69344	742086	61.8519	0	61.8519	metaWRAP	SHARED
1_genomes.16	1.36012e+08	47903.5	0.0339852	49.5037	1.69464	1095635	76.8977	0	76.8977	metaWRAP	SHARED
1_genomes.390	1.36012e+08	42781.2	0.0301043	49.5056	1.69465	978443	80.4598	1.72414	71.8391	metaWRAP	SHARED
1_genomes.223	2.72025e+08	35548.2	0.0258812	49.5262	1.69484	861319	61.7912	0	61.7912	BASALT	BASALT
1_genomes.390	2.72025e+08	40025.2	0.0280867	49.6445	1.69587	967485	80.4598	1.72414	71.8391	BASALT	SHARED
1_genomes.569	2.72025e+08	66203.5	0.0487746	49.7352	1.69666	1597344	68.8119	0	68.8119	BASALT	SHARED
1_bin.66_genomes.129	1.36012e+08	112038	0.0850268	49.7699	1.69697	2548780	77.8495	3.54839	60.1075	metaWRAP	metaWRAP
1_genomes.486	1.36012e+08	62135	0.0463462	49.8028	1.69725	1412599	67.8218	0	67.8218	metaWRAP	SHARED
1_genomes.803	2.72025e+08	52628.2	0.0380821	49.8754	1.69789	1266233	71.7822	0	71.7822	BASALT	SHARED
1_genomes.283	2.72025e+08	31210.8	0.0229264	49.9403	1.69845	749954	62.7778	0	62.7778	BASALT	SHARED
1_genomes.287	2.72025e+08	104116	0.0754095	50.0196	1.69914	2497795	86.9176	0.537634	84.2294	BASALT	BASALT
1_genomes.2	2.72025e+08	109453	0.0798532	50.0256	1.69919	2625527	90.3894	1.52582	82.7603	BASALT	BASALT
1_genomes.16	2.72025e+08	47566.2	0.0336686	50.057	1.69946	1140291	76.8977	0	76.8977	BASALT	SHARED
1_genomes.520	2.72025e+08	138519	0.102658	50.127	1.70007	3316039	88.8889	0.854701	84.6154	BASALT	BASALT
1_genomes.730	1.36012e+08	60010.2	0.0437025	50.1833	1.70056	1353949	76.6975	0.617284	73.6111	metaWRAP	SHARED
1_genomes.468	2.72025e+08	329450	0.24451	50.3471	1.70197	7852292	88.5135	3.71622	69.9324	BASALT	BASALT
1_genomes.569	1.36012e+08	68862.8	0.0506635	50.3627	1.70211	1548145	64.8515	0	64.8515	metaWRAP	SHARED
1_genomes.894	1.36012e+08	29953	0.0216289	50.5629	1.70383	670725	74.3417	0.15674	73.558	metaWRAP	SHARED
1_genomes.823	2.72025e+08	137453	0.10223	50.7386	1.70534	3250856	90.2564	1.7094	81.7094	BASALT	SHARED
1_genomes.574	2.72025e+08	149424	0.10976	50.8636	1.70641	3525296	96.2838	0.675676	92.9054	BASALT	SHARED
1_genomes.574	1.36012e+08	94138.8	0.0691797	51.033	1.70785	2088590	66.1467	1.35135	59.3899	metaWRAP	SHARED
1_genomes.597	2.72025e+08	96303	0.0716719	51.2835	1.70998	2253426	74.8576	1.01351	69.79	BASALT	BASALT
1_genomes.624	1.36012e+08	60869.8	0.0415526	51.396	1.71093	1340937	86.9159	0	86.9159	metaWRAP	SHARED
1_genomes.758	1.36012e+08	41046.5	0.0292137	51.4168	1.7111	903873	60.9334	0.934579	56.2605	metaWRAP	SHARED
1_genomes.730	2.72025e+08	57500.5	0.0418425	51.4242	1.71117	1341793	76.8519	0.617284	73.7654	BASALT	SHARED
1_genomes.227	1.36012e+08	48588.5	0.0355122	51.8132	1.71444	1061766	70.6061	2.77778	56.7172	metaWRAP	SHARED
1_genomes.770	2.72025e+08	144554	0.103331	51.8621	1.71485	3344724	77.7615	1.07527	72.3851	BASALT	BASALT
1_genomes.438	1.36012e+08	115959	0.0870552	52.1866	1.71756	2515828	68.1957	2.85423	53.9246	metaWRAP	SHARED
1_genomes.92	1.36012e+08	48377.5	0.0357121	52.2552	1.71813	1048214	71.7593	0	71.7593	metaWRAP	SHARED
1_genomes.449	1.36012e+08	50954	0.0381695	52.3271	1.71873	1102524	74.7525	1.48515	67.3267	metaWRAP	SHARED
1_genomes.633	1.36012e+08	28906.8	0.0216289	52.3699	1.71908	624962	59.537	1.85185	50.2778	metaWRAP	SHARED
1_genomes.655	2.72025e+08	79136	0.0577829	52.5768	1.72079	1806182	85.6	2.4	73.6	BASALT	BASALT
5_bin.62_genomes.305	1.36012e+08	131656	0.097143	52.7187	1.72197	2827559	68.6207	3.44828	51.3793	metaWRAP	metaWRAP
1_genomes.359	2.72025e+08	67509.8	0.0479511	52.8239	1.72283	1533619	88.785	1.86916	79.4393	BASALT	SHARED
1_genomes.6	1.36012e+08	127228	0.0947307	52.9321	1.72372	2721454	92.3986	1.38073	85.495	metaWRAP	SHARED
1_genomes.446	1.36012e+08	52735.2	0.0372217	53.1155	1.72522	1124129	63.8614	0	63.8614	metaWRAP	SHARED
1_genomes.624	2.72025e+08	53395	0.0363988	53.2072	1.72597	1204236	86.9159	0	86.9159	BASALT	SHARED
1_genomes.686	2.72025e+08	143417	0.10589	53.241	1.72625	3232482	97.2678	2.18579	86.3388	BASALT	SHARED
1_genomes.199	1.36012e+08	121733	0.0878579	53.345	1.72709	2583752	72.1896	0	72.1896	metaWRAP	SHARED
1_genomes.268	2.72025e+08	38256	0.0278433	53.3804	1.72738	860001	65.463	0	65.463	BASALT	SHARED
1_genomes.475	1.36012e+08	147829	0.112088	53.5459	1.72873	3125859	88.172	5.16129	62.3656	metaWRAP	SHARED
5_bin.189_genomes.227	1.36012e+08	115152	0.0841467	53.6613	1.72966	2429658	81.7146	1.68371	73.296	metaWRAP	metaWRAP
6_bin.261_genomes.240	1.36012e+08	91796.8	0.0677694	53.8168	1.73092	1931282	89.8485	1.81818	80.7576	metaWRAP	metaWRAP
1_genomes.699	2.72025e+08	137302	0.10262	53.8979	1.73157	3056932	62.7958	1.83486	53.6215	BASALT	BASALT
1_genomes.609	2.72025e+08	202646	0.14708	54.0386	1.7327	4500022	97.3526	4.3956	75.3746	BASALT	SHARED
1_genomes.449	2.72025e+08	48271.8	0.0361832	54.0492	1.73279	1071730	73.2673	0.990099	68.3168	BASALT	SHARED
1_genomes.329	1.36012e+08	85594.8	0.0622544	54.2094	1.73407	1787758	88.8889	2.99145	73.9316	metaWRAP	SHARED
1_genomes.337	2.72025e+08	129279	0.0971471	54.3419	1.73514	2854790	98.9011	1.1988	92.9071	BASALT	SHARED
1_genomes.323	1.36012e+08	494594	0.35459	54.5624	1.73689	10263402	91.8722	4.30108	70.3669	metaWRAP	SHARED
1_genomes.659	2.72025e+08	66906.5	0.0469072	54.6358	1.73748	1469508	73.6524	0.990099	68.7019	BASALT	SHARED
1_genomes.313	2.72025e+08	116106	0.0862866	54.7809	1.73863	2543359	72.2063	4.08343	51.7892	BASALT	BASALT
1_genomes.633	2.72025e+08	29513.5	0.0220833	54.808	1.73884	646187	60.463	0	60.463	BASALT	SHARED
5_bin.236_genomes.302	1.36012e+08	124758	0.0934533	54.9407	1.73989	2571052	64.3024	2.81189	50.2429	metaWRAP	metaWRAP
1_genomes.589	2.72025e+08	174584	0.128037	55.0031	1.74039	3808883	73.6466	1.1236	68.0286	BASALT	BASALT
1_genomes.753	1.36012e+08	113134	0.0821988	55.0426	1.7407	2327193	93.342	2.1978	82.3529	metaWRAP	SHARED
1_genomes.359	1.36012e+08	63174	0.0449941	55.2986	1.74271	1293481	72.8972	1.86916	63.5514	metaWRAP	SHARED
1_genomes.712	2.72025e+08	296205	0.216873	55.4537	1.74393	6409782	90.2226	2.0564	79.9406	BASALT	SHARED
1_genomes.446	2.72025e+08	57828.5	0.0407836	55.4905	1.74422	1250559	65.3465	0	65.3465	BASALT	SHARED
1_genomes.268	1.36012e+08	46586	0.0339936	55.5336	1.74456	949808	68.5185	0	68.5185	metaWRAP	SHARED
1_genomes.873	2.72025e+08	84197	0.0614749	55.5699	1.74484	1818186	78.6517	0.561798	75.8427	BASALT	SHARED
1_genomes.734	1.36012e+08	37523.8	0.0272259	55.6142	1.74519	763935	73.1191	1.88088	63.7147	metaWRAP	SHARED
1_genomes.612	2.72025e+08	92024.5	0.0679004	55.6326	1.74533	1984978	62.3425	0.591398	59.3856	BASALT	BASALT
1_genomes.235	1.36012e+08	63040.5	0.0453364	55.6625	1.74556	1282310	68.3168	0	68.3168	metaWRAP	SHARED
1_genomes.404	2.72025e+08	65879	0.0486347	55.9487	1.74779	1412987	59.3009	0	59.3009	BASALT	SHARED
1_genomes.323	2.72025e+08	475913	0.340777	56.0119	1.74828	10195978	91.8722	4.30108	70.3669	BASALT	SHARED
1_genomes.235	2.72025e+08	65141.5	0.0467765	56.0961	1.74893	1393497	69.3069	0	69.3069	BASALT	SHARED
1_genomes.659	1.36012e+08	51906.5	0.0364807	56.1342	1.74923	1046960	66.1166	0	66.1166	metaWRAP	SHARED
1_genomes.649	1.36012e+08	77585.5	0.0561336	56.2396	1.75004	1561977	71.1177	1.07527	65.7414	metaWRAP	SHARED
1_genomes.428	2.72025e+08	125314	0.0909929	56.2632	1.75022	2672734	93.1034	5.17241	67.2414	BASALT	SHARED
1_genomes.782	1.36012e+08	79648.2	0.0568224	56.3842	1.75116	1599391	88.4615	0	88.4615	metaWRAP	SHARED
1_genomes.240	2.72025e+08	113512	0.0836616	56.3949	1.75124	2415376	64.7335	0.689655	61.2853	BASALT	BASALT
1_genomes.380	1.36012e+08	105785	0.0788169	56.4207	1.75144	2122855	89.4265	0	89.4265	metaWRAP	SHARED
1_genomes.437	1.36012e+08	71382.5	0.0509862	56.4631	1.75176	1431408	90.4385	1.07527	85.0622	metaWRAP	SHARED
1_genomes.803	1.36012e+08	60071.5	0.0436118	56.5067	1.7521	1203662	69.1419	1.9802	59.2409	metaWRAP	SHARED
4_bin.41_genomes.49	1.36012e+08	41788.8	0.0309842	56.6019	1.75283	835920	61.3468	1.86916	52.001	metaWRAP	metaWRAP
1_genomes.686	1.36012e+08	154423	0.114111	56.6076	1.75287	3088688	92.3497	3.06011	77.0492	metaWRAP	SHARED
1_genomes.292	2.72025e+08	391709	0.284224	56.6205	1.75297	8301776	86.9932	2.28163	75.5851	BASALT	SHARED
1_genomes.437	2.72025e+08	67996.5	0.0485063	56.6462	1.75317	1440447	90.4385	1.07527	85.0622	BASALT	SHARED
1_genomes.782	2.72025e+08	76492.8	0.0544405	56.7767	1.75417	1616707	88.4615	0	88.4615	BASALT	SHARED
1_genomes.380	2.72025e+08	102004	0.0759948	56.8306	1.75458	2153866	91.5771	0	91.5771	BASALT	SHARED
1_genomes.734	2.72025e+08	48089.2	0.0348643	56.876	1.75493	1014613	79.1536	1.72414	70.5329	BASALT	SHARED
1_genomes.439	1.36012e+08	92810	0.066327	56.9468	1.75547	1845277	66.9782	0	66.9782	metaWRAP	SHARED
1_genomes.295	2.72025e+08	37046	0.0264361	56.989	1.75579	780066	59.3458	0	59.3458	BASALT	BASALT
1_genomes.609	1.36012e+08	184210	0.134049	56.9891	1.75579	3659802	73.9937	2.81189	59.9342	metaWRAP	SHARED
1_genomes.903	1.36012e+08	73910	0.0547425	57.0862	1.75653	1465913	92.9128	0	92.9128	metaWRAP	SHARED
1_genomes.486	2.72025e+08	95276.5	0.0707142	57.1342	1.7569	2001109	68.8034	0	68.8034	BASALT	SHARED
1_genomes.708	2.72025e+08	136096	0.100284	57.2239	1.75758	2853960	72.6882	2.41935	60.5914	BASALT	BASALT
3_bin.118_genomes.1	1.36012e+08	58214.2	0.0424349	57.2792	1.758	1150716	74.7101	1.7284	66.0681	metaWRAP	metaWRAP
1_genomes.337	1.36012e+08	127350	0.0956335	57.4283	1.75913	2510789	86.7632	1.0989	81.2687	metaWRAP	SHARED
1_genomes.575	1.36012e+08	175166	0.13113	57.5521	1.76006	3446076	97.8022	2.1978	86.8132	metaWRAP	SHARED
1_genomes.649	2.72025e+08	102714	0.0742508	57.5886	1.76034	2140300	92.4731	0	92.4731	BASALT	SHARED
1_genomes.377	2.72025e+08	52905.5	0.0378626	57.7498	1.76155	1099339	80.3738	0	80.3738	BASALT	SHARED
1_genomes.575	2.72025e+08	178443	0.133449	58.0013	1.76344	3691844	98.9011	0	98.9011	BASALT	SHARED
1_genomes.49	2.72025e+08	281745	0.207438	58.1355	1.76444	5815616	93.7997	2.0564	83.5177	BASALT	BASALT
1_genomes.243	2.72025e+08	315847	0.233491	58.2845	1.76555	6502873	89.8649	5.78299	60.9499	BASALT	BASALT
1_genomes.679	2.72025e+08	118661	0.0873093	58.3203	1.76582	2441567	73.7276	0.645161	70.5018	BASALT	SHARED
2_bin.113_genomes.41	1.36012e+08	59677.2	0.0426594	58.3965	1.76639	1157065	75.7009	0.934579	71.028	metaWRAP	metaWRAP
1_genomes.846	1.36012e+08	241036	0.174841	58.6203	1.76805	4655538	96.2366	1.07527	90.8602	metaWRAP	SHARED
1_genomes.102	2.72025e+08	173012	0.129097	58.7698	1.76915	3532674	87.0012	2.37009	75.1507	BASALT	SHARED
1_genomes.136	2.72025e+08	342812	0.24401	58.7715	1.76917	6999550	92.3397	1.7094	83.7927	BASALT	SHARED
1_genomes.343	1.36012e+08	62056.2	0.0444234	58.7741	1.76919	1195461	67.2414	0	67.2414	metaWRAP	SHARED
1_genomes.726	1.36012e+08	240420	0.175249	58.8815	1.76998	4623032	97.8495	0	97.8495	metaWRAP	SHARED
1_genomes.672	1.36012e+08	56916.2	0.0404603	59.1298	1.77181	1089849	82.7103	0	82.7103	metaWRAP	SHARED
1_genomes.780	1.36012e+08	178620	0.132801	59.2539	1.77272	3413094	94.8087	3.00546	79.7814	metaWRAP	SHARED
1_genomes.726	2.72025e+08	235596	0.171656	59.6095	1.77532	4742780	97.8495	0	97.8495	BASALT	SHARED
1_genomes.846	2.72025e+08	237202	0.171938	59.8178	1.77683	4758493	97.3118	1.6129	89.2473	BASALT	SHARED
1_genomes.737	2.72025e+08	61781.8	0.0451736	59.8643	1.77717	1238436	83.7184	0.330033	82.0682	BASALT	SHARED
1_genomes.903	2.72025e+08	72423.8	0.053624	60.0115	1.77823	1448198	93.2243	0	93.2243	BASALT	SHARED
1_genomes.568	2.72025e+08	342741	0.259097	60.1601	1.77931	6836571	71.9775	3.26165	55.6692	BASALT	BASALT
1_genomes.823	1.36012e+08	134511	0.100059	60.216	1.77971	2529194	68.0817	0.90812	63.5411	metaWRAP	SHARED
1_genomes.329	2.72025e+08	92234.5	0.0670237	60.2288	1.7798	1837682	88.8889	2.5641	76.0684	BASALT	SHARED
1_genomes.504	2.72025e+08	139913	0.102667	60.5514	1.78212	2772771	65.9394	1.81818	56.8485	BASALT	BASALT
1_genomes.808	2.72025e+08	150419	0.112912	60.6922	1.78313	2974066	86.3636	0	86.3636	BASALT	BASALT
1_genomes.456	2.72025e+08	189849	0.138158	60.745	1.78351	3750405	93.898	2.73224	80.2368	BASALT	SHARED
1_genomes.404	1.36012e+08	49877.2	0.0367239	60.7623	1.78363	929404	59.1724	0.0632511	58.8561	metaWRAP	SHARED
1_genomes.101	2.72025e+08	206061	0.152793	60.8166	1.78402	4065880	91.6615	1.64875	83.4178	BASALT	BASALT
1_genomes.740	2.72025e+08	352633	0.253684	60.8652	1.78437	6952407	59.9043	1.64577	51.6755	BASALT	BASALT
1_genomes.613	2.72025e+08	256495	0.186941	61.3256	1.78764	5019022	99.3548	0.645161	96.129	BASALT	SHARED
1_genomes.484	1.36012e+08	272740	0.190947	61.3871	1.78808	5030461	95.2941	3.52941	77.6471	metaWRAP	SHARED
1_genomes.481	2.72025e+08	167158	0.124521	61.4612	1.7886	3263686	66.543	1.48466	59.1197	BASALT	BASALT
1_genomes.236	1.36012e+08	198688	0.14752	61.4718	1.78868	3659594	79.3589	1.0989	73.8644	metaWRAP	SHARED
1_genomes.100	2.72025e+08	380490	0.2825	61.4957	1.78884	7424708	77.6663	3.40776	60.6275	BASALT	BASALT
1_genomes.439	2.72025e+08	69262.8	0.0492899	61.595	1.78955	1349384	66.9782	0	66.9782	BASALT	SHARED
1_genomes.672	2.72025e+08	59628.8	0.0423339	61.7953	1.79096	1157928	82.7103	0	82.7103	BASALT	SHARED
1_genomes.484	2.72025e+08	246595	0.17199	61.8764	1.79152	4782343	95.2941	3.52941	77.6471	BASALT	SHARED
1_genomes.780	2.72025e+08	175054	0.130124	62.0404	1.79267	3385931	94.8087	2.73224	81.1475	BASALT	SHARED
1_genomes.613	1.36012e+08	263373	0.192062	62.4306	1.7954	4776497	96.7742	0.645161	93.5484	metaWRAP	SHARED
1_genomes.602	1.36012e+08	212427	0.156116	62.6039	1.7966	3841887	79.6664	2.5641	66.8459	metaWRAP	SHARED
1_genomes.292	1.36012e+08	421601	0.306929	62.609	1.79664	7624310	83.8931	4.30866	62.3498	metaWRAP	SHARED
1_genomes.878	2.72025e+08	462606	0.346015	62.8127	1.79805	8837817	95.1613	2.76498	81.3364	BASALT	SHARED
1_genomes.190	1.36012e+08	153169	0.114826	62.9628	1.79908	2754380	51.3799	0	51.3799	metaWRAP	SHARED
1_genomes.57	2.72025e+08	225197	0.163942	63.2937	1.80136	4269565	88.7147	2.97806	73.8245	BASALT	BASALT
1_genomes.712	1.36012e+08	337038	0.247508	63.3035	1.80143	6028190	82.182	2.50685	69.6478	metaWRAP	SHARED
1_genomes.889	2.72025e+08	256880	0.187145	63.4444	1.80239	4858685	89.425	2.63158	76.2671	BASALT	SHARED
1_genomes.761	2.72025e+08	38052.2	0.0271118	64.4528	1.80924	708467	60.514	0	60.514	BASALT	BASALT
1_genomes.865	2.72025e+08	172149	0.126342	64.575	1.81006	3199046	88.9091	0.909091	84.3636	BASALT	SHARED
6_bin.6_genomes.30	1.36012e+08	403162	0.297355	64.5887	1.81016	7067392	65.0718	2.63158	51.9139	metaWRAP	metaWRAP
1_genomes.82	1.36012e+08	138436	0.102475	64.8501	1.81191	2416987	84.9462	1.93491	75.2717	metaWRAP	SHARED
1_genomes.878	1.36012e+08	316362	0.236832	65.0748	1.81341	5504358	57.8947	0	57.8947	metaWRAP	SHARED
5_bin.253_genomes.139	1.36012e+08	211623	0.155505	65.1589	1.81397	3677270	69.4604	2.7027	55.9469	metaWRAP	metaWRAP
1_genomes.910	2.72025e+08	81163.8	0.0602098	65.3032	1.81493	1491450	55.4545	1.09091	50	BASALT	BASALT
1_genomes.102	1.36012e+08	159124	0.118812	65.3667	1.81536	2756236	73.6906	2.49724	61.2045	metaWRAP	SHARED
1_genomes.511	1.36012e+08	282568	0.209616	65.5816	1.81678	4878392	84.2151	1.93548	74.5376	metaWRAP	SHARED
1_genomes.456	1.36012e+08	214123	0.156123	65.6875	1.81748	3690774	94.4444	2.73224	80.7832	metaWRAP	SHARED
4_bin.26_genomes.42	1.36012e+08	21554.8	0.0155025	65.7307	1.81777	371288	58.3281	0	58.3281	metaWRAP	metaWRAP
1_genomes.776	2.72025e+08	168393	0.124363	65.9459	1.81919	3064204	84.2121	1.91919	74.6162	BASALT	BASALT
1_genomes.236	2.72025e+08	267159	0.19805	65.9802	1.81941	4858898	97.8022	3.2967	81.3187	BASALT	SHARED
3_bin.136_genomes.31	1.36012e+08	67349.2	0.0496485	66.025	1.81971	1154942	67.4322	2.01643	57.35	metaWRAP	metaWRAP
1_genomes.557	2.72025e+08	195618	0.143842	66.0682	1.81999	3553017	72.1125	1.81818	63.0216	BASALT	BASALT
5_bin.215_genomes.190	1.36012e+08	143934	0.108042	66.1862	1.82077	2462254	80.7973	1.13636	75.1155	metaWRAP	metaWRAP
1_genomes.510	1.36012e+08	68390	0.0478953	67.0623	1.82648	1154650	74.0654	0	74.0654	metaWRAP	SHARED
1_genomes.849	1.36012e+08	181052	0.130446	67.0888	1.82665	3055540	91.694	0	91.694	metaWRAP	SHARED
1_genomes.535	2.72025e+08	244055	0.180649	67.1722	1.82719	4359923	96.129	1.29032	89.6774	BASALT	SHARED
1_genomes.567	1.36012e+08	135844	0.102674	67.2823	1.8279	2286005	87.7888	0	87.7888	metaWRAP	SHARED
1_genomes.529	2.72025e+08	174948	0.127545	67.4017	1.82867	3114727	81.9227	0.967742	77.084	BASALT	SHARED
1_genomes.511	2.72025e+08	295719	0.219217	67.7464	1.83089	5238107	91.2903	1.93548	81.6129	BASALT	SHARED
1_genomes.120	2.72025e+08	32770.5	0.0243489	67.8647	1.83164	579456	53.1819	0.561798	50.3729	BASALT	BASALT
1_genomes.889	1.36012e+08	234290	0.171034	67.9632	1.83227	3903157	77.5	4.16667	56.6667	metaWRAP	SHARED
1_genomes.890	2.72025e+08	123513	0.0917457	68.2426	1.83406	2171897	68.9927	0.689655	65.5444	BASALT	BASALT
1_genomes.427	1.36012e+08	282436	0.210268	68.6234	1.83647	4659969	56.2998	0	56.2998	metaWRAP	SHARED
1_genomes.443	2.72025e+08	30280.8	0.021884	69.0759	1.83933	526043	66.8224	0	66.8224	BASALT	BASALT
1_genomes.576	2.72025e+08	208733	0.15378	69.2109	1.84017	3619074	76.9192	2.10101	66.4141	BASALT	SHARED
1_genomes.336	2.72025e+08	103477	0.0748953	69.2959	1.84071	1791920	83.0508	1.69492	74.5763	BASALT	SHARED
1_genomes.445	2.72025e+08	278667	0.203038	69.4913	1.84193	4812118	73.2132	3.44828	55.9718	BASALT	BASALT
1_genomes.52	2.72025e+08	341892	0.260316	69.6403	1.84286	5891282	79.8377	5.44803	52.5975	BASALT	BASALT
1_genomes.601	2.72025e+08	83105	0.058539	69.8527	1.84418	1427661	84.1121	0	84.1121	BASALT	SHARED
1_bin.36_genomes.22	1.36012e+08	139229	0.101234	70.5508	1.8485	2234412	60.815	0	60.815	metaWRAP	metaWRAP
1_genomes.125	1.36012e+08	77764.2	0.0556613	70.6565	1.84915	1246131	76.03	0	76.03	metaWRAP	SHARED
1_genomes.529	1.36012e+08	167894	0.122587	70.6649	1.8492	2690102	71.256	1.12903	65.6109	metaWRAP	SHARED
1_genomes.561	2.72025e+08	225046	0.166348	70.6838	1.84932	3820617	89.2045	3.15083	73.4504	BASALT	SHARED
1_genomes.567	2.72025e+08	129084	0.0975673	70.6864	1.84934	2191372	89.769	0	89.769	BASALT	SHARED
1_genomes.27	2.72025e+08	235559	0.176629	71.1724	1.85231	3971631	95.3315	0.840336	91.1298	BASALT	SHARED
1_genomes.919	1.36012e+08	97430.8	0.0702005	71.3971	1.85368	1545082	80.3738	0	80.3738	metaWRAP	SHARED
1_genomes.336	1.36012e+08	94242.2	0.0683202	71.6288	1.85509	1489684	79.661	4.16025	58.8598	metaWRAP	SHARED
5_bin.258_genomes.321	1.36012e+08	97210.2	0.0706969	71.7789	1.856	1533385	60.2823	1.28205	53.8721	metaWRAP	metaWRAP
1_genomes.364	1.36012e+08	285531	0.206885	71.8245	1.85627	4501087	94.1593	0.179211	93.2633	metaWRAP	SHARED
1_genomes.601	1.36012e+08	120740	0.0851962	71.8839	1.85663	1901767	85.0467	0	85.0467	metaWRAP	SHARED
1_genomes.378	1.36012e+08	245607	0.181448	72.0261	1.85749	3860882	91.6137	0.675676	88.2353	metaWRAP	SHARED
1_genomes.306	2.72025e+08	184609	0.138041	72.3088	1.85919	3063683	73.0123	2.45637	60.7304	BASALT	BASALT
1_genomes.860	2.72025e+08	482767	0.355651	72.8701	1.86255	7950038	96.6216	4.25235	75.3599	BASALT	SHARED
1_genomes.125	2.72025e+08	80083.8	0.0573297	73.0483	1.86361	1315574	75	0.925926	70.3704	BASALT	SHARED
1_genomes.427	2.72025e+08	422097	0.31378	73.2012	1.86452	6919516	85.8193	3.78648	66.8868	BASALT	SHARED
1_genomes.705	2.72025e+08	50108.8	0.0368699	73.2012	1.86452	821441	67.8422	0.783699	63.9237	BASALT	BASALT
1_genomes.779	2.72025e+08	441801	0.325443	73.2732	1.86494	7235411	87.1531	5.31336	60.5863	BASALT	SHARED
1_genomes.152	1.36012e+08	399073	0.291281	73.6459	1.86715	6135358	94.172	0.16129	93.3656	metaWRAP	SHARED
1_genomes.230	2.72025e+08	294850	0.218876	73.7684	1.86787	4796357	95.5398	3.2967	79.0562	BASALT	SHARED
1_genomes.363	1.36012e+08	82353.5	0.0581726	73.878	1.86852	1262127	84.6535	0.990099	79.703	metaWRAP	SHARED
1_genomes.860	1.36012e+08	513145	0.378331	74.1208	1.86994	7838553	95.469	4.92803	70.8289	metaWRAP	SHARED
1_genomes.363	2.72025e+08	79059.5	0.0557414	74.6533	1.87305	1270826	86.6337	0.990099	81.6832	BASALT	SHARED
1_genomes.894	2.72025e+08	41052	0.0296433	74.7203	1.87344	659291	73.8245	0	73.8245	BASALT	SHARED
1_genomes.919	2.72025e+08	98222	0.0707309	74.8376	1.87412	1574962	80.3738	0.934579	75.7009	BASALT	SHARED
1_genomes.838	1.36012e+08	116161	0.0855729	75.0006	1.87506	1753602	83.0508	1.69492	74.5763	metaWRAP	SHARED
1_genomes.779	1.36012e+08	450702	0.332518	75.48	1.87783	6760727	83.8587	4.83871	59.6651	metaWRAP	SHARED
1_genomes.537	1.36012e+08	280759	0.207146	75.5841	1.87843	4205707	81.0345	0.862069	76.7241	metaWRAP	SHARED
5_bin.85_genomes.39	1.36012e+08	301358	0.224912	76.1396	1.88161	4481336	92.2689	0.168067	91.4286	metaWRAP	metaWRAP
1_genomes.68	1.36012e+08	31404.8	0.0224649	76.1514	1.88168	466932	72.7168	0.862069	68.4065	metaWRAP	SHARED
1_genomes.378	2.72025e+08	240906	0.177876	76.3769	1.88296	3785006	93.6407	0.675676	90.2623	BASALT	SHARED
1_genomes.276	2.72025e+08	248270	0.186684	76.4122	1.88316	3898908	90.3252	1.2167	84.2416	BASALT	SHARED
1_genomes.230	1.36012e+08	323972	0.240594	76.4923	1.88362	4795419	96.6387	4.3956	74.6606	metaWRAP	SHARED
1_genomes.838	2.72025e+08	124126	0.0914203	76.8502	1.88564	1938202	86.4407	1.69492	77.9661	BASALT	SHARED
1_genomes.71	1.36012e+08	81877.2	0.0583777	76.964	1.88629	1204514	89.2523	0.934579	84.5794	metaWRAP	SHARED
1_genomes.845	2.72025e+08	40341.8	0.0291116	77.0262	1.88664	628489	73.1191	0	73.1191	BASALT	SHARED
1_genomes.164	2.72025e+08	227101	0.169509	77.039	1.88671	3537446	83.4593	1.29032	77.0077	BASALT	BASALT
1_genomes.821	2.72025e+08	117357	0.0854497	77.3228	1.88831	1821300	51.6566	0	51.6566	BASALT	BASALT
1_genomes.152	2.72025e+08	409299	0.298572	78.0001	1.8921	6296900	94.172	0.16129	93.3656	BASALT	SHARED
1_genomes.339	2.72025e+08	69453	0.0503264	78.2283	1.89336	1065390	61.5512	0	61.5512	BASALT	SHARED
1_genomes.845	1.36012e+08	50279.5	0.0363004	78.5197	1.89498	725017	73.9812	0	73.9812	metaWRAP	SHARED
1_genomes.828	2.72025e+08	269802	0.19772	78.7565	1.89629	4110921	96.828	1.07527	91.4516	BASALT	SHARED
5_bin.376_genomes.43	1.36012e+08	424247	0.322838	79.2954	1.89925	6057688	63.8278	2.63158	50.6699	metaWRAP	metaWRAP
1_genomes.500	2.72025e+08	223800	0.164881	79.8956	1.90252	3361384	62.069	0	62.069	BASALT	BASALT
1_genomes.635	2.72025e+08	518800	0.388549	80.3145	1.90479	7751516	93.3333	4.51613	70.7527	BASALT	SHARED
1_genomes.739	1.36012e+08	152908	0.108959	80.5807	1.90623	2148496	91.5138	1.07527	86.1375	metaWRAP	SHARED
1_genomes.349	2.72025e+08	287712	0.211458	80.6041	1.90636	4283327	95.7472	2.7027	82.2337	BASALT	SHARED
1_genomes.238	2.72025e+08	380683	0.279548	80.8028	1.90743	5653514	90.0452	1.0989	84.5507	BASALT	BASALT
1_genomes.704	1.36012e+08	178358	0.131866	80.8881	1.90788	2496564	86.0335	2.23464	74.8603	metaWRAP	SHARED
1_genomes.71	2.72025e+08	81477.2	0.0580277	80.9389	1.90816	1207981	90.1869	1.86916	80.8411	BASALT	SHARED
1_genomes.635	1.36012e+08	543838	0.40735	81.0794	1.90891	7594435	93.3333	4.55197	70.5735	metaWRAP	SHARED
1_genomes.311	2.72025e+08	168575	0.123521	81.263	1.90989	2489321	98.005	0	98.005	BASALT	SHARED
1_genomes.27	1.36012e+08	255222	0.191202	81.3666	1.91045	3551471	86.5966	2.52101	73.9916	metaWRAP	SHARED
1_genomes.339	1.36012e+08	56388	0.0408384	81.3717	1.91047	784602	53.2673	0	53.2673	metaWRAP	SHARED
1_genomes.174	1.36012e+08	136818	0.0947866	81.3984	1.91062	1903115	87.3832	0.934579	82.7103	metaWRAP	SHARED
1_bin.46_genomes.56	1.36012e+08	194798	0.145817	81.5262	1.9113	2705357	65.3825	0.645161	62.1567	metaWRAP	metaWRAP
1_genomes.311	1.36012e+08	176146	0.129264	81.9199	1.91339	2434555	96.8059	1.90557	87.278	metaWRAP	SHARED
1_genomes.584	2.72025e+08	49251.2	0.0361281	82.1139	1.91442	719750	86.4943	0	86.4943	BASALT	SHARED
1_genomes.564	2.72025e+08	163505	0.120187	82.6152	1.91706	2374938	72.6975	2.18579	61.7685	BASALT	BASALT
1_genomes.704	2.72025e+08	171794	0.126925	82.8	1.91803	2489760	89.6648	1.11732	84.0782	BASALT	SHARED
1_genomes.514	2.72025e+08	159314	0.119529	82.8432	1.91826	2307698	76.6954	1.39646	69.7131	BASALT	BASALT
1_genomes.758	2.72025e+08	123173	0.086097	82.9164	1.91864	1782613	80.6075	0.46729	78.271	BASALT	SHARED
1_genomes.285	1.36012e+08	120930	0.0871154	82.998	1.91907	1649688	92.4731	0	92.4731	metaWRAP	SHARED
1_genomes.893	1.36012e+08	86286.2	0.0627971	83.1	1.9196	1175647	61.5512	0	61.5512	metaWRAP	SHARED
1_genomes.273	2.72025e+08	108317	0.0793662	83.1031	1.91962	1564090	71.2462	2.86006	56.9459	BASALT	SHARED
1_genomes.466	2.72025e+08	20824	0.0150003	83.171	1.91997	300451	53.1931	0	53.1931	BASALT	BASALT
1_genomes.788	1.36012e+08	140535	0.102923	83.2674	1.92047	1910931	88.3178	0	88.3178	metaWRAP	SHARED
1_genomes.510	2.72025e+08	556174	0.396892	83.297	1.92063	8012388	81.0748	0.46729	78.7383	BASALT	SHARED
1_genomes.106	2.72025e+08	412077	0.308467	83.4745	1.92155	5923869	86.3061	2.44379	74.0872	BASALT	BASALT
1_genomes.695	2.72025e+08	259732	0.193376	83.515	1.92176	3732008	77.5	4.87879	53.1061	BASALT	BASALT
1_genomes.356	2.72025e+08	174158	0.128582	83.7763	1.92312	2494614	64.8903	0	64.8903	BASALT	SHARED
1_genomes.627	1.36012e+08	162982	0.123623	83.8411	1.92346	2200991	93.7294	0.990099	88.7789	metaWRAP	SHARED
1_genomes.739	2.72025e+08	162157	0.115334	83.8877	1.9237	2319629	91.5138	1.07527	86.1375	BASALT	SHARED
1_genomes.828	1.36012e+08	250142	0.18324	83.9167	1.92385	3375006	86.7204	2.21733	75.6338	metaWRAP	SHARED
1_genomes.116	2.72025e+08	327124	0.241454	84.3009	1.92583	4656515	97.3825	2.61159	84.3245	BASALT	SHARED
1_genomes.679	1.36012e+08	182175	0.134227	84.5495	1.92711	2439577	68.6073	2.09677	58.1234	metaWRAP	SHARED
1_genomes.246	1.36012e+08	322400	0.237689	85.025	1.92955	4293238	95.8863	0.675676	92.5079	metaWRAP	SHARED
1_genomes.174	2.72025e+08	137481	0.0951828	85.3181	1.93104	1933675	87.3832	0.934579	82.7103	BASALT	SHARED
2_bin.111_genomes.60	1.36012e+08	649657	0.465112	85.648	1.93272	8588223	95.6989	2.15054	84.9462	metaWRAP	metaWRAP
1_genomes.285	2.72025e+08	118285	0.0851485	85.981	1.9344	1650854	93.5484	0	93.5484	BASALT	SHARED
1_genomes.377	1.36012e+08	84146.2	0.0606754	86.4818	1.93692	1101656	80.3738	0	80.3738	metaWRAP	SHARED
1_genomes.748	2.72025e+08	139778	0.103763	86.5408	1.93722	1938205	77.1374	0.793184	73.1715	BASALT	BASALT
6_bin.323_genomes.299	1.36012e+08	303881	0.227036	86.6215	1.93763	3972041	73.7677	4.66942	50.4206	metaWRAP	metaWRAP
1_genomes.208	1.36012e+08	351627	0.257408	86.7526	1.93828	4589193	87.2727	4.72727	63.6364	metaWRAP	SHARED
1_genomes.389	1.36012e+08	113656	0.0811444	87.4803	1.94191	1471019	72.7723	0	72.7723	metaWRAP	SHARED
1_genomes.893	2.72025e+08	88160.5	0.0641228	87.5288	1.94215	1208660	61.5512	0	61.5512	BASALT	SHARED
1_genomes.356	1.36012e+08	197728	0.146037	87.7525	1.94326	2551203	69.279	0	69.279	metaWRAP	SHARED
1_genomes.627	2.72025e+08	169514	0.128548	87.9138	1.94406	2313825	93.7294	0	93.7294	BASALT	SHARED
1_genomes.119	2.72025e+08	241436	0.180367	88.0365	1.94466	3290950	80.7217	1.02564	75.5935	BASALT	BASALT
1_genomes.921	2.72025e+08	336667	0.25092	88.1075	1.94501	4585311	52.5862	0	52.5862	BASALT	BASALT
1_genomes.475	2.72025e+08	272504	0.206644	88.2687	1.94581	3704647	92.1505	4.51613	69.5699	BASALT	SHARED
1_genomes.47	1.36012e+08	326608	0.241156	88.3235	1.94608	4186838	77.5641	3.84615	58.3333	metaWRAP	SHARED
1_genomes.728	2.72025e+08	327864	0.242956	88.3719	1.94631	4452062	95.9848	1.42172	88.8763	BASALT	SHARED
1_genomes.431	2.72025e+08	654016	0.490152	88.4103	1.9465	8877009	92.0215	4.23963	70.8233	BASALT	SHARED
1_genomes.917	1.36012e+08	62519.2	0.0460945	88.6322	1.94759	798653	69.1589	0	69.1589	metaWRAP	SHARED
1_genomes.117	2.72025e+08	270335	0.201541	88.6687	1.94777	3658583	87.962	3.3966	70.979	BASALT	BASALT
5_bin.309_genomes.358	1.36012e+08	177797	0.130839	88.7262	1.94805	2268867	71.2999	2.55009	58.5494	metaWRAP	metaWRAP
1_genomes.577	2.72025e+08	207916	0.153682	88.7295	1.94807	2811906	63.7464	1.7094	55.1994	BASALT	BASALT
1_genomes.917	2.72025e+08	63305	0.046706	88.8541	1.94868	854952	69.1589	0	69.1589	BASALT	SHARED
6_bin.162_genomes.212	1.36012e+08	154725	0.114868	88.9223	1.94901	1970092	80.6896	3.04054	65.4869	metaWRAP	metaWRAP
1_genomes.47	2.72025e+08	403265	0.297594	88.9362	1.94908	5441182	94.7768	4.2735	73.4093	BASALT	SHARED
1_genomes.428	1.36012e+08	194016	0.140758	88.9807	1.9493	2468747	79.6595	2.41935	67.5627	metaWRAP	SHARED
1_genomes.840	1.36012e+08	106657	0.0751783	89.0393	1.94958	1356260	85.6436	0	85.6436	metaWRAP	SHARED
1_genomes.431	1.36012e+08	696635	0.522082	89.0927	1.94984	8853177	89.4511	5.52995	61.8013	metaWRAP	SHARED
1_genomes.788	2.72025e+08	152290	0.111415	89.1985	1.95036	2048779	88.3178	0	88.3178	BASALT	SHARED
1_genomes.816	1.36012e+08	470116	0.349948	89.4074	1.95137	5953442	99.9354	1.64835	91.6936	metaWRAP	SHARED
1_genomes.349	1.36012e+08	285698	0.210166	89.4381	1.95152	3616769	88.8038	1.68919	80.3579	metaWRAP	SHARED
1_genomes.97	2.72025e+08	286265	0.214631	90.1049	1.95475	3812425	96.6121	0.179128	95.7165	BASALT	BASALT
5_bin.403_genomes.184	1.36012e+08	32734	0.023594	90.3325	1.95584	410290	62.5389	2.18069	51.6355	metaWRAP	metaWRAP
6_bin.42_genomes.62	1.36012e+08	405291	0.303158	90.4155	1.95624	5075286	77.5511	4.83871	53.3576	metaWRAP	metaWRAP
1_genomes.246	2.72025e+08	369120	0.271959	90.4211	1.95627	4898685	98.6486	1.35135	91.8919	BASALT	SHARED
1_genomes.863	2.72025e+08	173643	0.130258	90.5831	1.95705	2300336	51.2069	0	51.2069	BASALT	BASALT
1_genomes.827	1.36012e+08	484208	0.357709	90.851	1.95833	6034456	94.1935	0	94.1935	metaWRAP	SHARED
1_bin.109_genomes.109	1.36012e+08	313501	0.232346	90.9505	1.95881	3902746	65.5271	2.5641	52.7066	metaWRAP	metaWRAP
1_genomes.827	2.72025e+08	453925	0.335204	90.9647	1.95887	5988141	94.1935	0	94.1935	BASALT	SHARED
1_genomes.262	2.72025e+08	353338	0.262939	91.0789	1.95942	4655366	91.0256	2.73504	77.3504	BASALT	SHARED
1_genomes.389	2.72025e+08	112882	0.0805064	91.1261	1.95964	1486501	73.7624	0	73.7624	BASALT	SHARED
1_genomes.144	1.36012e+08	220697	0.164844	91.1723	1.95986	2740755	64.7424	0.967742	59.9037	metaWRAP	SHARED
1_genomes.464	1.36012e+08	299464	0.217102	91.4376	1.96112	3708135	95.7143	1.42857	88.5714	metaWRAP	SHARED
1_genomes.364	2.72025e+08	381750	0.276916	91.6371	1.96207	4999060	95.6989	0.179211	94.8029	BASALT	SHARED
1_genomes.816	2.72025e+08	480026	0.357241	91.6984	1.96236	6281807	99.9354	2.1978	88.9463	BASALT	SHARED
1_genomes.375	1.36012e+08	280924	0.200602	91.8698	1.96317	3462195	88.8624	1.90476	79.3386	metaWRAP	SHARED
1_genomes.581	1.36012e+08	118357	0.0865991	91.9684	1.96364	1457107	86.6337	0	86.6337	metaWRAP	SHARED
1_genomes.584	1.36012e+08	57623.8	0.0421339	92.334	1.96536	706604	81.3218	0	81.3218	metaWRAP	SHARED
1_genomes.375	2.72025e+08	296935	0.211724	92.7453	1.96729	3841946	91.9577	2.38095	80.0529	BASALT	SHARED
6_bin.109_genomes.273	1.36012e+08	186346	0.13815	93.0771	1.96884	2266797	63.2374	0.675676	59.859	metaWRAP	metaWRAP
1_genomes.464	2.72025e+08	311076	0.225274	93.104	1.96897	4009399	97.619	1.5873	89.6825	BASALT	SHARED
1_genomes.768	2.72025e+08	460580	0.33571	93.1417	1.96914	5933926	94.4409	1.0989	88.9463	BASALT	SHARED
1_genomes.840	2.72025e+08	104560	0.0736614	93.6018	1.97128	1340481	85.6436	0	85.6436	BASALT	SHARED
1_genomes.262	1.36012e+08	260060	0.193684	93.8665	1.97251	3136895	59.5002	0.854701	55.2267	metaWRAP	SHARED
1_genomes.849	2.72025e+08	261784	0.188809	94.0226	1.97323	3341115	96.0656	4.09836	75.5738	BASALT	SHARED
1_genomes.675	1.36012e+08	413400	0.305926	95.1745	1.97852	4917975	75	1.72414	66.3793	metaWRAP	SHARED
1_genomes.541	2.72025e+08	131876	0.0973078	95.2744	1.97898	1661011	86.2928	7.16511	50.4673	BASALT	BASALT
1_genomes.625	2.72025e+08	209534	0.156959	95.9917	1.98223	2619407	66.4831	2.29885	54.9888	BASALT	BASALT
1_genomes.116	1.36012e+08	401576	0.296872	96.1941	1.98315	4726679	90.1099	3.47985	72.7106	metaWRAP	SHARED
5_bin.351_genomes.320	1.36012e+08	349687	0.257159	96.381	1.98399	4107940	68.2526	2.5641	55.4321	metaWRAP	metaWRAP
1_genomes.163	1.36012e+08	89133.2	0.0667726	96.4264	1.9842	1046598	58.6583	0	58.6583	metaWRAP	SHARED
1_genomes.393	2.72025e+08	159016	0.118635	97.1923	1.98763	1963312	68.7879	3.63636	50.6061	BASALT	BASALT
1_genomes.869	1.36012e+08	133044	0.0974677	97.8178	1.99042	1539972	85.5366	1.7094	76.9896	metaWRAP	SHARED
1_genomes.413	2.72025e+08	290026	0.214117	98.0994	1.99167	3547742	91.1728	0.925926	86.5432	BASALT	SHARED
1_genomes.413	1.36012e+08	293332	0.216708	98.1484	1.99188	3383864	79.4412	0.917431	74.854	metaWRAP	SHARED
1_genomes.227	2.72025e+08	88347.5	0.0644832	98.356	1.9928	1077890	67.8283	0.925926	63.1987	BASALT	SHARED
1_genomes.425	2.72025e+08	319502	0.232719	98.9921	1.9956	3873062	86.426	0	86.426	BASALT	SHARED
1_genomes.180	2.72025e+08	172672	0.128818	99.249	1.99673	2087742	69.0909	1.81818	60	BASALT	BASALT
1_genomes.798	2.72025e+08	435236	0.320526	99.5044	1.99784	5248843	95.4545	2.90909	80.9091	BASALT	SHARED
5_bin.77_genomes.395	1.36012e+08	297979	0.22008	99.5296	1.99795	3389766	83.0912	2.5641	70.2707	metaWRAP	metaWRAP
1_genomes.99	2.72025e+08	236890	0.170341	99.9318	1.9997	2844622	65.5824	2.15054	54.8297	BASALT	BASALT
1_genomes.628	2.72025e+08	355042	0.264728	101.036	2.00448	4216830	95.6044	5.59441	67.6324	BASALT	SHARED
1_genomes.172	2.72025e+08	321283	0.239921	101.043	2.0045	3815620	98.8365	0	98.8365	BASALT	SHARED
1_genomes.172	1.36012e+08	324509	0.242336	101.245	2.00537	3629026	96.6387	0.0999001	96.1392	metaWRAP	SHARED
1_genomes.869	2.72025e+08	147133	0.107705	102.108	2.00906	1729147	86.5812	2.5641	73.7607	BASALT	SHARED
1_genomes.923	1.36012e+08	197718	0.146281	102.117	2.0091	2192234	59.0439	0	59.0439	metaWRAP	SHARED
1_genomes.728	1.36012e+08	309005	0.229504	102.454	2.01053	3414874	78.0308	2.6	65.0308	metaWRAP	SHARED
1_genomes.219	1.36012e+08	468084	0.342489	102.458	2.01055	5172648	97.3118	2.41935	85.2151	metaWRAP	SHARED
1_genomes.843	2.72025e+08	298934	0.220753	102.478	2.01063	3500474	86.3675	0.854701	82.094	BASALT	BASALT
1_genomes.762	2.72025e+08	147522	0.105552	102.799	2.01199	1722064	94.6667	3.11111	79.1111	BASALT	SHARED
1_genomes.735	1.36012e+08	61395.8	0.044403	102.821	2.01208	676070	74.3417	0	74.3417	metaWRAP	SHARED
1_genomes.615	2.72025e+08	120073	0.0832581	103.015	2.0129	1398702	77.3148	0.925926	72.6852	BASALT	SHARED
1_genomes.547	2.72025e+08	542208	0.397127	103.213	2.01374	6303930	95.2055	2.73973	81.5068	BASALT	SHARED
1_genomes.615	1.36012e+08	128064	0.0891293	103.38	2.01444	1402575	78.5479	0.990099	73.5974	metaWRAP	SHARED
1_genomes.365	1.36012e+08	302238	0.227754	103.552	2.01516	3304654	96.6486	1.04167	91.4402	metaWRAP	SHARED
1_genomes.219	2.72025e+08	611350	0.446391	103.8	2.0162	7067624	96.5517	6.89655	62.069	BASALT	SHARED
1_genomes.581	2.72025e+08	131342	0.0962744	104.361	2.01854	1510238	87.6238	0	87.6238	BASALT	SHARED
1_genomes.282	2.72025e+08	225364	0.165761	104.399	2.0187	2590415	89.8184	3.14986	74.0691	BASALT	SHARED
1_genomes.628	1.36012e+08	388614	0.289708	104.548	2.01932	4208608	88.7583	7.69231	50.2968	metaWRAP	SHARED
1_genomes.714	1.36012e+08	52065.5	0.0366389	104.667	2.01981	563220	68.3082	0	68.3082	metaWRAP	SHARED
1_genomes.762	1.36012e+08	143744	0.102932	104.845	2.02055	1552310	93.3333	4.56566	70.5051	metaWRAP	SHARED
1_genomes.714	2.72025e+08	47535.8	0.0333735	105.111	2.02165	542690	68.3082	0	68.3082	BASALT	SHARED
1_genomes.798	1.36012e+08	494862	0.364692	105.248	2.02221	5323627	93.6364	2.90909	79.0909	metaWRAP	SHARED
1_genomes.865	1.36012e+08	281725	0.206955	105.471	2.02313	3024320	68.9091	0.909091	64.3636	metaWRAP	SHARED
1_genomes.547	1.36012e+08	527289	0.386643	105.684	2.02401	5649044	82.1322	3.42466	65.0089	metaWRAP	SHARED
1_genomes.888	2.72025e+08	245685	0.182167	106.28	2.02645	2773999	85.2897	2.86179	70.9808	BASALT	SHARED
1_genomes.535	1.36012e+08	382997	0.283808	106.736	2.02831	4062739	92.2581	1.39785	85.2688	metaWRAP	SHARED
1_genomes.425	1.36012e+08	208381	0.151909	108.93	2.03715	2165939	51.3441	0	51.3441	metaWRAP	SHARED
1_genomes.476	2.72025e+08	414500	0.297004	109.327	2.03873	4549641	96.5517	2.3511	84.7962	BASALT	SHARED
1_genomes.29	2.72025e+08	456712	0.331315	109.889	2.04095	4987339	89.7217	0.537634	87.0335	BASALT	SHARED
1_genomes.110	2.72025e+08	432442	0.314279	110.437	2.04311	4698872	98.5663	1.29032	92.1147	BASALT	SHARED
1_genomes.789	2.72025e+08	252425	0.187707	110.651	2.04395	2737539	79.4695	3.9197	59.8709	BASALT	BASALT
1_genomes.68	2.72025e+08	73688.8	0.0527518	111.02	2.0454	796495	70.9927	0.862069	66.6823	BASALT	SHARED
1_genomes.173	2.72025e+08	248936	0.1817	111.038	2.04547	2690286	67.8365	3.41598	50.7567	BASALT	BASALT
1_genomes.735	2.72025e+08	62339.8	0.0451203	111.552	2.04748	670606	79.8589	0	79.8589	BASALT	SHARED
1_genomes.19	1.36012e+08	115898	0.0815468	111.553	2.04748	1176330	76.6355	0	76.6355	metaWRAP	SHARED
1_genomes.872	2.72025e+08	168881	0.122137	112.109	2.04964	1807682	64.1587	2.69841	50.6667	BASALT	BASALT
1_genomes.901	2.72025e+08	217220	0.159125	112.373	2.05066	2319639	65.3465	1.9802	55.4455	BASALT	BASALT
1_genomes.365	2.72025e+08	341011	0.256617	113.886	2.05647	3593195	98.1431	0.634058	94.9728	BASALT	SHARED
6_bin.130_genomes.17	1.36012e+08	165549	0.12388	113.979	2.05682	1644517	60.4396	1.5984	52.4476	metaWRAP	metaWRAP
1_genomes.877	2.72025e+08	148396	0.111884	114.469	2.05869	1555660	59.4044	0	59.4044	BASALT	SHARED
1_genomes.29	1.36012e+08	354062	0.257246	114.567	2.05906	3499089	65.0035	0.635386	61.8265	metaWRAP	SHARED
6_bin.161_genomes.236	1.36012e+08	452064	0.330975	116.164	2.06507	4406206	82.6846	1.12903	77.0394	metaWRAP	metaWRAP
1_genomes.519	2.72025e+08	540640	0.398445	116.491	2.06629	5569237	90.5051	3.81818	71.4141	BASALT	SHARED
1_genomes.713	1.36012e+08	204525	0.149904	117.83	2.07126	1965289	89.0203	0.705053	85.495	metaWRAP	SHARED
1_genomes.916	1.36012e+08	121082	0.0866075	118.321	2.07306	1158650	86.4486	0.0718907	86.0891	metaWRAP	SHARED
1_genomes.713	2.72025e+08	201764	0.147711	118.424	2.07344	2044482	90.0338	0.705053	86.5085	BASALT	SHARED
1_genomes.340	2.72025e+08	370053	0.277191	119.652	2.07792	3711293	83.871	2.58065	70.9677	BASALT	SHARED
1_genomes.519	1.36012e+08	470732	0.346889	120.053	2.07937	4439531	83.0303	3.90083	63.5262	metaWRAP	SHARED
1_genomes.282	1.36012e+08	254341	0.187639	120.334	2.08039	2393113	81.7674	2.35754	69.9797	metaWRAP	SHARED
1_genomes.877	1.36012e+08	219538	0.165627	120.704	2.08172	2059319	61.0909	0	61.0909	metaWRAP	SHARED
1_genomes.163	2.72025e+08	224054	0.167971	121.235	2.08363	2217712	74.7972	0	74.7972	BASALT	SHARED
1_genomes.576	1.36012e+08	356888	0.262913	121.742	2.08544	3319143	64.6263	0	64.6263	metaWRAP	SHARED
1_genomes.196	2.72025e+08	240738	0.181217	121.984	2.0863	2368224	95.6293	0.473934	93.2596	BASALT	SHARED
1_genomes.525	2.72025e+08	423440	0.310029	122.471	2.08803	4148986	82.0036	0.698925	78.509	BASALT	BASALT
1_genomes.286	1.36012e+08	136551	0.0999143	122.538	2.08827	1261716	57.0057	0	57.0057	metaWRAP	SHARED
1_genomes.24	2.72025e+08	375090	0.277692	122.884	2.08949	3662883	99.0323	0	99.0323	BASALT	BASALT
1_genomes.565	1.36012e+08	72034.5	0.0509099	122.89	2.08952	663684	57.0957	0	57.0957	metaWRAP	SHARED
1_genomes.340	1.36012e+08	372991	0.279259	123.201	2.09061	3427851	78.6498	3.22581	62.5207	metaWRAP	SHARED
1_genomes.19	2.72025e+08	142016	0.0997244	123.704	2.09238	1377635	76.6355	0	76.6355	BASALT	SHARED
1_genomes.476	1.36012e+08	462910	0.332735	124.152	2.09395	4221623	77.2727	4.54545	54.5455	metaWRAP	SHARED
1_genomes.916	2.72025e+08	164181	0.117333	124.335	2.09459	1584570	90.1869	0.934579	85.514	BASALT	SHARED
1_genomes.65	1.36012e+08	265058	0.196183	124.55	2.09534	2409545	67.7581	2.9232	53.1422	metaWRAP	SHARED
1_genomes.110	1.36012e+08	521754	0.37994	125.195	2.09759	4718597	97.276	1.29032	90.8244	metaWRAP	SHARED
1_genomes.371	2.72025e+08	283132	0.213185	125.285	2.0979	2711896	90.8537	1.76829	82.0122	BASALT	BASALT
1_genomes.189	1.36012e+08	417650	0.299913	125.546	2.0988	3766552	97.9781	0.546448	95.2459	metaWRAP	SHARED
1_genomes.286	2.72025e+08	136312	0.0996727	126.086	2.10067	1297324	57.9958	0	57.9958	BASALT	SHARED
6_bin.281_genomes.275	1.36012e+08	328136	0.243123	126.733	2.10289	2931579	78.416	2.25857	67.1232	metaWRAP	metaWRAP
1_genomes.65	2.72025e+08	278132	0.205794	127.493	2.10549	2617864	86.5099	0.340136	84.8092	BASALT	SHARED
1_bin.37_genomes.7	1.36012e+08	331978	0.239058	127.601	2.10585	2945714	53.0721	0	53.0721	metaWRAP	metaWRAP
1_genomes.197	2.72025e+08	202265	0.143324	129.1	2.11092	1880084	69.701	2	59.701	BASALT	SHARED
1_bin.71_genomes.68	1.36012e+08	300106	0.223522	129.616	2.11266	2621524	62.069	0	62.069	metaWRAP	metaWRAP
1_genomes.144	2.72025e+08	330755	0.247579	130.459	2.11547	3042383	80.2304	1.29032	73.7788	BASALT	SHARED
1_genomes.189	2.72025e+08	409176	0.293603	130.579	2.11587	3760273	97.9781	0.546448	95.2459	BASALT	SHARED
1_genomes.197	1.36012e+08	203097	0.144006	131.343	2.11841	1750788	52.5392	0	52.5392	metaWRAP	SHARED
1_genomes.888	1.36012e+08	265960	0.197414	131.645	2.1194	2287434	60.3448	0	60.3448	metaWRAP	SHARED
1_genomes.811	1.36012e+08	347166	0.257894	132.38	2.12182	2969277	85.7805	2.64213	72.5698	metaWRAP	SHARED
1_genomes.565	2.72025e+08	83559.5	0.0590365	132.426	2.12197	757187	57.0957	0	57.0957	BASALT	SHARED
1_genomes.308	1.36012e+08	90036.8	0.0639497	132.619	2.12261	768687	70.0156	0	70.0156	metaWRAP	SHARED
1_genomes.684	1.36012e+08	613320	0.458041	133.967	2.127	5183545	85.4839	1.29032	79.0323	metaWRAP	SHARED
1_genomes.62	1.36012e+08	183210	0.129143	134.867	2.12991	1538079	85.1818	3.11111	69.6263	metaWRAP	SHARED
1_genomes.215	1.36012e+08	95912.2	0.0687693	134.885	2.12996	805094	79.441	0	79.441	metaWRAP	SHARED
1_genomes.176	2.72025e+08	65244.5	0.0473099	134.996	2.13032	579968	62.2394	0.790798	58.2854	BASALT	BASALT
1_genomes.875	2.72025e+08	427481	0.320798	135.597	2.13225	3783111	90	4.54545	67.2727	BASALT	SHARED
1_genomes.62	2.72025e+08	210317	0.148196	135.771	2.13281	1858868	89.6	4.44444	67.3778	BASALT	SHARED
1_genomes.355	2.72025e+08	434099	0.321168	135.866	2.13311	3834079	98.7097	0	98.7097	BASALT	SHARED
1_genomes.374	1.36012e+08	354910	0.255042	136.264	2.13438	2948979	77.4631	1.47783	70.0739	metaWRAP	SHARED
1_genomes.317	2.72025e+08	704666	0.516201	137.609	2.13865	6144942	97.973	6.08108	67.5676	BASALT	SHARED
1_genomes.490	2.72025e+08	162601	0.118607	137.705	2.13895	1416952	73.4323	0	73.4323	BASALT	SHARED
1_genomes.490	1.36012e+08	167416	0.122188	138.407	2.14116	1369538	73.4323	0	73.4323	metaWRAP	SHARED
1_genomes.402	2.72025e+08	135567	0.100664	138.517	2.1415	1174445	62.0013	0.909091	57.4558	BASALT	BASALT
1_genomes.801	1.36012e+08	79630	0.0574621	138.661	2.14195	650218	69.9074	0	69.9074	metaWRAP	SHARED
1_genomes.923	2.72025e+08	297795	0.220556	139.873	2.14573	2554838	66.834	3.12003	51.2338	BASALT	SHARED
1_genomes.215	2.72025e+08	93195.2	0.0667868	140.034	2.14623	798625	79.441	0	79.441	BASALT	SHARED
1_genomes.87	1.36012e+08	356998	0.265302	140.76	2.14848	2871603	89.9896	1.99275	80.0259	metaWRAP	SHARED
1_genomes.146	2.72025e+08	373996	0.274327	141.157	2.1497	3179415	75.1515	1.81818	66.0606	BASALT	SHARED
1_genomes.747	1.36012e+08	563182	0.407988	142.31	2.15323	4480752	95.7143	1.19048	89.7619	metaWRAP	SHARED
1_genomes.273	1.36012e+08	151878	0.110819	142.455	2.15368	1207126	65.3465	0	65.3465	metaWRAP	SHARED
1_genomes.595	2.72025e+08	910500	0.675797	142.494	2.1538	7667691	93.7419	2.60369	80.7235	BASALT	SHARED
1_genomes.308	2.72025e+08	99163.8	0.0702775	143.235	2.15605	830776	70.0156	0	70.0156	BASALT	SHARED
1_genomes.841	2.72025e+08	394938	0.286544	143.407	2.15657	3304759	90.0016	1.5653	82.1751	BASALT	SHARED
1_genomes.801	2.72025e+08	78497.5	0.0566098	144.268	2.15917	652930	69.9074	0	69.9074	BASALT	SHARED
1_genomes.841	1.36012e+08	361650	0.26273	144.682	2.16041	2830162	88.2493	1.92834	78.6076	metaWRAP	SHARED
1_genomes.747	2.72025e+08	555153	0.402094	146.382	2.16549	4551005	97.1429	1.66667	88.8095	BASALT	SHARED
1_genomes.85	1.36012e+08	484854	0.356926	146.796	2.16671	3739681	97.4138	2.3511	85.6583	metaWRAP	SHARED
1_genomes.875	1.36012e+08	491693	0.368346	146.952	2.16718	3788390	90	4.72727	66.3636	metaWRAP	SHARED
1_genomes.146	1.36012e+08	342083	0.251117	146.987	2.16728	2635055	59.8687	0.909091	55.3232	metaWRAP	SHARED
1_genomes.595	1.36012e+08	1.00421e+06	0.745839	147.461	2.16868	7710523	93.0968	2.60369	80.0783	metaWRAP	SHARED
1_genomes.743	1.36012e+08	216440	0.163307	148.592	2.17199	1649224	57.6803	0.15674	56.8966	metaWRAP	SHARED
5_bin.8_genomes.277	1.36012e+08	512375	0.368595	148.685	2.17227	3901720	75.5018	3.49462	58.0287	metaWRAP	metaWRAP
1_genomes.17	2.72025e+08	247273	0.182231	149.285	2.17402	1987653	56.3636	0.808081	52.3232	BASALT	BASALT
1_genomes.802	1.36012e+08	131902	0.0954236	150.135	2.17648	994729	75.7053	1.72414	67.0846	metaWRAP	SHARED
1_genomes.317	1.36012e+08	634561	0.465568	152.483	2.18322	4711810	71.0345	0	71.0345	metaWRAP	SHARED
1_genomes.912	2.72025e+08	418872	0.307071	152.836	2.18423	3288793	90	0.909091	85.4545	BASALT	SHARED
1_genomes.149	2.72025e+08	321799	0.240824	153.984	2.18748	2507787	96.8	1.6	88.8	BASALT	SHARED
6_bin.64_genomes.288	1.36012e+08	430270	0.316694	154.029	2.1876	3162832	88.1818	0.909091	83.6364	metaWRAP	metaWRAP
5_bin.88_genomes.251	1.36012e+08	292820	0.218764	154.763	2.18967	2142245	51.7857	0	51.7857	metaWRAP	metaWRAP
1_genomes.204	1.36012e+08	190795	0.141709	157.286	2.19669	1373454	80.6051	0.8	76.6051	metaWRAP	SHARED
1_genomes.149	1.36012e+08	325715	0.243276	157.934	2.19848	2335065	96	0.8	92	metaWRAP	SHARED
1_genomes.289	1.36012e+08	749732	0.552431	159.927	2.20392	5307871	77.5862	0	77.5862	metaWRAP	SHARED
1_genomes.291	1.36012e+08	494768	0.357417	160.23	2.20474	3496176	94.4134	0.837989	90.2235	metaWRAP	SHARED
1_genomes.802	2.72025e+08	179379	0.129573	162.064	2.20969	1328214	75.7053	1.72414	67.0846	BASALT	SHARED
1_genomes.768	1.36012e+08	877104	0.641714	162.089	2.20975	6126795	93.342	1.0989	87.8474	metaWRAP	SHARED
1_genomes.851	1.36012e+08	277548	0.199563	162.134	2.20987	1938205	80.4092	1.28205	73.999	metaWRAP	SHARED
1_genomes.851	2.72025e+08	326062	0.234149	162.438	2.21069	2408764	91.1836	2.13675	80.4999	BASALT	SHARED
1_genomes.204	2.72025e+08	221356	0.164313	162.562	2.21102	1634001	87.9104	0.8	83.9104	BASALT	SHARED
1_genomes.539	1.36012e+08	256452	0.19439	162.605	2.21113	1785699	93.7069	0.923077	89.0915	metaWRAP	SHARED
1_genomes.538	2.72025e+08	469142	0.349686	162.685	2.21135	3460497	86.3913	2.5641	73.5708	BASALT	SHARED
1_genomes.538	1.36012e+08	492083	0.366714	163.167	2.21263	3414622	84.1536	2.13675	73.4698	metaWRAP	SHARED
1_genomes.291	2.72025e+08	530621	0.383069	163.456	2.2134	3895521	93.1099	0	93.1099	BASALT	SHARED
1_genomes.502	2.72025e+08	514206	0.381779	165.086	2.21771	3737736	91.6487	5.22581	65.5197	BASALT	BASALT
5_bin.165_genomes.256	1.36012e+08	674354	0.494576	165.954	2.21999	4600827	90.1099	4.7619	66.3004	metaWRAP	metaWRAP
1_genomes.651	1.36012e+08	178198	0.128989	166.281	2.22084	1213381	84.0403	0.934579	79.3674	metaWRAP	SHARED
1_genomes.85	2.72025e+08	526375	0.388124	167.904	2.22506	3761962	97.0085	2.5641	84.188	BASALT	SHARED
1_genomes.358	2.72025e+08	516430	0.378461	168.09	2.22554	3686801	85.3499	4.3956	63.3719	BASALT	BASALT
1_genomes.743	2.72025e+08	284351	0.214093	168.964	2.22779	2019498	62.5392	0	62.5392	BASALT	SHARED
1_genomes.912	1.36012e+08	380761	0.279348	169.632	2.22951	2541439	81.0345	0	81.0345	metaWRAP	SHARED
1_genomes.539	2.72025e+08	271201	0.205715	169.694	2.22967	1917813	96.48	1.6	88.48	BASALT	SHARED
1_genomes.844	1.36012e+08	134682	0.0973832	169.954	2.23033	897252	72.2772	0	72.2772	metaWRAP	SHARED
1_genomes.554	1.36012e+08	722703	0.520299	171.498	2.23426	4771303	93.8831	6.05159	63.6252	metaWRAP	SHARED
1_genomes.651	2.72025e+08	265682	0.192526	177.386	2.24892	1797311	86.9159	0.934579	82.243	BASALT	SHARED
1_genomes.488	2.72025e+08	620974	0.443201	178.334	2.25123	4178502	80.3038	3.94265	60.5906	BASALT	BASALT
1_genomes.902	2.72025e+08	145163	0.107652	178.638	2.25197	975132	58.661	0.854701	54.3875	BASALT	BASALT
1_genomes.121	1.36012e+08	124674	0.0909296	178.868	2.25253	789189	53.3951	0	53.3951	metaWRAP	SHARED
1_genomes.251	2.72025e+08	440793	0.326629	178.96	2.25276	2955693	64.0017	0.49505	61.5264	BASALT	BASALT
1_genomes.254	2.72025e+08	459320	0.345725	180.898	2.25743	3046925	93.5241	0.46729	91.1877	BASALT	SHARED
6_bin.226_genomes.77	1.36012e+08	454009	0.336307	181.059	2.25782	2839105	64.0594	1.0066	59.0264	metaWRAP	metaWRAP
1_genomes.471	2.72025e+08	934500	0.674381	181.367	2.25856	6183033	97.3485	0.103306	96.832	BASALT	SHARED
1_genomes.844	2.72025e+08	168118	0.121437	182.128	2.26038	1107694	72.2772	0	72.2772	BASALT	SHARED
1_genomes.489	1.36012e+08	427146	0.320188	182.34	2.26088	2652357	70.5238	0	70.5238	metaWRAP	SHARED
1_genomes.471	1.36012e+08	942127	0.680971	182.662	2.26165	5839779	95.6439	0	95.6439	metaWRAP	SHARED
1_genomes.531	1.36012e+08	263321	0.186936	183.223	2.26298	1627200	85.514	0.934579	80.8411	metaWRAP	SHARED
1_genomes.491	2.72025e+08	759760	0.559772	184.117	2.26509	4951815	99.4838	0.680272	96.0824	BASALT	SHARED
1_genomes.491	1.36012e+08	762136	0.561782	185.003	2.26718	4664339	93.6054	1.13379	87.9365	metaWRAP	SHARED
1_genomes.554	2.72025e+08	653367	0.470082	185.738	2.2689	4221225	91.0558	1.29699	84.5708	BASALT	SHARED
1_genomes.121	2.72025e+08	124185	0.0905775	188.914	2.27626	788837	53.2099	0	53.2099	BASALT	SHARED
1_genomes.276	1.36012e+08	592519	0.444139	189.195	2.27691	3545928	88.5339	1.80082	79.5298	metaWRAP	SHARED
1_genomes.417	2.72025e+08	201048	0.145815	189.206	2.27694	1275102	63.0661	0	63.0661	BASALT	SHARED
1_genomes.232	2.72025e+08	534526	0.394685	189.949	2.27864	3376858	87.8055	2.15054	77.0528	BASALT	SHARED
1_genomes.636	2.72025e+08	267371	0.197211	191.325	2.28177	1676967	60.506	1.23967	54.3076	BASALT	BASALT
1_genomes.531	2.72025e+08	259715	0.184326	192.715	2.28492	1617194	85.514	0.934579	80.8411	BASALT	SHARED
1_genomes.811	2.72025e+08	533569	0.394914	192.943	2.28543	3318510	92.1175	0.0292056	91.9714	BASALT	SHARED
1_genomes.232	1.36012e+08	569875	0.420462	195.315	2.29073	3303548	82.0748	2.15054	71.3221	metaWRAP	SHARED
6_bin.160_genomes.57	1.36012e+08	909290	0.649884	200.501	2.30212	5134784	88.3529	2.15054	77.6002	metaWRAP	metaWRAP
1_genomes.489	2.72025e+08	556075	0.41676	201.241	2.30372	3315867	90.1654	0	90.1654	BASALT	SHARED
1_genomes.234	2.72025e+08	401094	0.298715	203.065	2.30763	2370245	66.2212	0.322581	64.6083	BASALT	BASALT
1_genomes.804	2.72025e+08	156362	0.107091	207.393	2.31679	904728	80.3738	0	80.3738	BASALT	SHARED
1_genomes.147	1.36012e+08	221909	0.161993	208.845	2.31982	1203058	80.3738	0	80.3738	metaWRAP	SHARED
2_bin.21_genomes.45	1.36012e+08	371706	0.264401	213.375	2.32914	1972388	53.8016	0.47619	51.4206	metaWRAP	metaWRAP
1_genomes.685	1.36012e+08	598035	0.446076	214.649	2.33173	3154520	93.9637	0.854701	89.6902	metaWRAP	SHARED
1_genomes.237	1.36012e+08	213142	0.154093	216.711	2.33588	1113589	54.9175	0	54.9175	metaWRAP	SHARED
1_genomes.147	2.72025e+08	226185	0.165097	217.729	2.33792	1246607	80.3738	0	80.3738	BASALT	SHARED
1_genomes.804	1.36012e+08	230591	0.161452	222.002	2.34636	1176039	81.3084	0	81.3084	metaWRAP	SHARED
1_genomes.374	2.72025e+08	710354	0.510753	222.409	2.34715	3832690	90.0164	3.47564	72.6382	BASALT	SHARED
1_genomes.685	2.72025e+08	580060	0.432717	224.402	2.35103	3101894	93.9637	0.854701	89.6902	BASALT	SHARED
1_genomes.417	1.36012e+08	104813	0.0760613	225.902	2.35392	525329	60.9813	0.934579	56.3084	metaWRAP	SHARED
1_genomes.237	2.72025e+08	214146	0.154806	226.511	2.35509	1134494	55.9076	0	55.9076	BASALT	SHARED
1_genomes.671	2.72025e+08	153372	0.111003	229.37	2.36054	802399	78.0899	0.293112	76.6243	BASALT	SHARED
1_genomes.671	1.36012e+08	155908	0.112821	230.367	2.36242	766274	76.2579	0.337079	74.5725	metaWRAP	SHARED
1_genomes.254	1.36012e+08	523277	0.392691	232.588	2.36659	2547300	80.4736	2.169	69.6286	metaWRAP	SHARED
1_genomes.355	1.36012e+08	722486	0.534684	232.601	2.36661	3516852	96.7742	0	96.7742	metaWRAP	SHARED
1_genomes.87	2.72025e+08	712700	0.530665	238.541	2.37756	3585299	93.4032	4.12008	72.8028	BASALT	SHARED
1_genomes.115	1.36012e+08	651022	0.478926	239.983	2.38018	3071506	60.9394	1.81818	51.8485	metaWRAP	SHARED
1_genomes.171	2.72025e+08	569169	0.402923	240.709	2.38149	2837469	64.6508	0.714286	61.0794	BASALT	SHARED
1_genomes.289	2.72025e+08	1.18278e+06	0.874421	240.864	2.38177	5892689	92.735	2.5641	79.9145	BASALT	SHARED
1_genomes.472	1.36012e+08	461088	0.336334	243.276	2.3861	2145961	63.8182	0.909091	59.2727	metaWRAP	SHARED
1_genomes.472	2.72025e+08	426763	0.311129	250.634	2.39904	2043281	64.0909	1.09091	58.6364	BASALT	SHARED
1_genomes.594	2.72025e+08	655488	0.464407	252.612	2.40245	3113805	80.8781	0.268817	79.5341	BASALT	BASALT
1_genomes.487	2.72025e+08	925910	0.682528	253.006	2.40313	4391557	99.0909	4.54545	76.3636	BASALT	SHARED
1_genomes.487	1.36012e+08	1.07104e+06	0.789797	255.79	2.40788	4740857	99.0909	4.72727	75.4545	metaWRAP	SHARED
1_genomes.196	1.36012e+08	553709	0.416601	256.382	2.40889	2445291	91.744	2.25965	80.4458	metaWRAP	SHARED
1_genomes.608	2.72025e+08	353972	0.262647	258.335	2.41218	1644248	70.4572	2.09677	59.9734	BASALT	BASALT
1_genomes.115	2.72025e+08	636656	0.468228	259.459	2.41407	2944533	57.8182	0	57.8182	BASALT	SHARED
1_genomes.703	1.36012e+08	672398	0.493191	273.131	2.43637	2787352	66.3636	0.181818	65.4545	metaWRAP	SHARED
1_genomes.703	2.72025e+08	522944	0.383419	273.623	2.43715	2293416	59.0909	0.181818	58.1818	BASALT	SHARED
3_bin.44_genomes.66	1.36012e+08	420925	0.302052	277.813	2.44375	1715494	71.9427	1.68539	63.5157	metaWRAP	metaWRAP
1_genomes.80	1.36012e+08	1.17785e+06	0.862076	281.309	2.44918	4740692	96.9945	4.09836	76.5027	metaWRAP	SHARED
1_genomes.242	1.36012e+08	151124	0.10906	282.827	2.45152	604989	74.8593	0	74.8593	metaWRAP	SHARED
1_genomes.171	1.36012e+08	652244	0.461033	285.894	2.45621	2583094	70.1587	0.47619	67.7778	metaWRAP	SHARED
1_genomes.80	2.72025e+08	1.03239e+06	0.755294	292.587	2.46625	4234207	95.3552	3.00546	80.3279	BASALT	SHARED
1_genomes.297	1.36012e+08	1.02789e+06	0.775609	292.867	2.46667	3973862	93.5484	0.645161	90.3226	metaWRAP	SHARED
1_genomes.534	2.72025e+08	535418	0.401926	294.498	2.46908	2181686	68.6098	3.3198	52.0109	BASALT	BASALT
5_bin.292_genomes.55	1.36012e+08	557643	0.418364	296.12	2.47147	2132185	58.9342	0.689655	55.4859	metaWRAP	metaWRAP
1_genomes.242	2.72025e+08	147447	0.106377	297.377	2.47331	594992	74.8593	0	74.8593	BASALT	SHARED
1_genomes.177	2.72025e+08	719144	0.516144	302.913	2.48132	2848912	65.448	2.52688	52.8136	BASALT	BASALT
1_genomes.508	2.72025e+08	1.11601e+06	0.824558	306.028	2.48576	4376114	79.1167	2.02492	68.9921	BASALT	BASALT
5_bin.124_genomes.411	1.36012e+08	470867	0.346305	309.646	2.49086	1721748	57.7273	0	57.7273	metaWRAP	metaWRAP
1_genomes.745	2.72025e+08	576282	0.423794	315.831	2.49946	2189583	74.899	0.454545	72.6263	BASALT	BASALT
1_genomes.63	1.36012e+08	895645	0.655115	316.963	2.50101	3199358	94.3651	2.14286	83.6508	metaWRAP	SHARED
1_genomes.297	2.72025e+08	1.01425e+06	0.765412	321.127	2.50668	3790070	93.5484	0	93.5484	BASALT	SHARED
1_genomes.675	2.72025e+08	1.40081e+06	1.03995	325.043	2.51194	5171534	88.5565	3.7037	70.038	BASALT	SHARED
1_genomes.521	1.36012e+08	1.03972e+06	0.748863	327.87	2.5157	3590466	95.1993	4.75543	71.4221	metaWRAP	SHARED
1_genomes.158	1.36012e+08	791558	0.575605	329.944	2.51844	2716306	94.8	4	74.8	metaWRAP	SHARED
1_genomes.203	2.72025e+08	972455	0.707461	330.852	2.51963	3527096	97.8142	0.546448	95.082	BASALT	SHARED
1_genomes.521	2.72025e+08	1062492	0.764204	334.005	2.52375	3817281	97.9589	5.92291	68.3444	BASALT	SHARED
1_genomes.203	1.36012e+08	1063923	0.774179	335.263	2.52539	3593032	97.8142	0.546448	95.082	metaWRAP	SHARED
1_genomes.158	2.72025e+08	784174	0.57015	345.56	2.53852	2723142	93.2	4	73.2	BASALT	SHARED
4_bin.20_genomes.140	1.36012e+08	229433	0.164724	349.424	2.54335	743429	57.6019	0	57.6019	metaWRAP	metaWRAP
1_genomes.63	2.72025e+08	1.18677e+06	0.867913	354.403	2.5495	4018383	96.4286	3.01587	81.3492	BASALT	SHARED
1_genomes.724	1.36012e+08	1.49428e+06	1.07822	354.562	2.54969	4771726	95.4545	1.81818	86.3636	metaWRAP	SHARED
1_genomes.692	2.72025e+08	174006	0.124797	362.49	2.5593	576037	52.1212	0	52.1212	BASALT	BASALT
1_genomes.724	2.72025e+08	1.43648e+06	1.03567	364.167	2.5613	4733476	98.1818	1.81818	89.0909	BASALT	SHARED
1_genomes.333	1.36012e+08	301706	0.222626	396.448	2.59819	861655	82.0225	1.1236	76.4045	metaWRAP	SHARED
1_genomes.645	2.72025e+08	453984	0.337566	401.411	2.60359	1357164	73.5484	0.0230415	73.4332	BASALT	BASALT
1_genomes.220	2.72025e+08	685905	0.51522	423.347	2.6267	1944234	59.6851	1.55146	51.9278	BASALT	BASALT
1_bin.18_genomes.78	1.36012e+08	1.14931e+06	0.862105	430.091	2.63356	3025606	58.0645	0	58.0645	metaWRAP	metaWRAP
1_genomes.333	2.72025e+08	437570	0.322783	472.243	2.67417	1111893	82.0225	1.1236	76.4045	BASALT	SHARED
1_genomes.259	2.72025e+08	1.08148e+06	0.779952	479.29	2.6806	2707701	63.5011	1.16487	57.6768	BASALT	SHARED
1_genomes.674	2.72025e+08	1.30558e+06	0.976502	495.236	2.69481	3163530	91.2248	3.0314	76.0678	BASALT	SHARED
1_genomes.259	1.36012e+08	882288	0.636204	497.278	2.6966	2008847	52.2467	0	52.2467	metaWRAP	SHARED
1_genomes.674	1.36012e+08	1128010	0.843609	499.191	2.69827	2558482	74.9826	3.33635	58.3009	metaWRAP	SHARED
1_bin.127_genomes.99	1.36012e+08	1.32801e+06	0.99016	517.794	2.71416	2903888	80.1519	5.12821	54.5109	metaWRAP	metaWRAP
3_bin.74_genomes.36	1.36012e+08	1.24265e+06	0.925726	518.267	2.71455	2714765	74.0646	1.28205	67.6543	metaWRAP	metaWRAP
1_genomes.618	1.36012e+08	526768	0.37962	521.22	2.71702	1144285	87.3832	0.934579	82.7103	metaWRAP	SHARED
1_genomes.139	2.72025e+08	928433	0.695683	521.93	2.71761	2134615	81.1265	3.70968	62.5781	BASALT	SHARED
1_genomes.833	2.72025e+08	1.5252e+06	1.12671	537.142	2.73009	3407360	83.4579	2.89855	68.9651	BASALT	SHARED
1_genomes.631	2.72025e+08	1.21333e+06	0.906185	538.405	2.73111	2704271	89.2467	4.38406	67.3264	BASALT	SHARED
1_genomes.170	1.36012e+08	1229872	0.914411	539.504	2.73199	2581081	91.9658	3.7037	73.4473	metaWRAP	SHARED
1_genomes.833	1.36012e+08	1.45935e+06	1.07847	541.29	2.73343	3052564	72.1528	2.71739	58.5658	metaWRAP	SHARED
1_genomes.696	2.72025e+08	1.23231e+06	0.92408	550.014	2.74037	2688609	85.4456	1.38889	78.5012	BASALT	SHARED
1_genomes.618	2.72025e+08	527723	0.38027	551.484	2.74153	1148297	87.3832	0.934579	82.7103	BASALT	SHARED
1_genomes.631	1.36012e+08	1.09166e+06	0.815592	557.844	2.74651	2215707	70.1411	0	70.1411	metaWRAP	SHARED
1_genomes.170	2.72025e+08	1208572	0.898655	570.308	2.75611	2542990	90.7787	3.4188	73.6847	BASALT	SHARED
6_bin.103_genomes.215	1.36012e+08	691624	0.514453	588.27	2.76958	1331157	51.3397	0	51.3397	metaWRAP	metaWRAP
6_bin.249_genomes.160	1.36012e+08	1.80151e+06	1.34222	591.119	2.77167	3450636	81.1688	6.14386	50.4496	metaWRAP	metaWRAP
1_genomes.696	1.36012e+08	1.5092e+06	1.13022	606.714	2.78298	2816430	86.5168	1.7965	77.5343	metaWRAP	SHARED
1_genomes.299	2.72025e+08	2512212	1.89956	642.979	2.8082	4688574	98.4848	1.93603	88.8047	BASALT	SHARED
1_genomes.139	1.36012e+08	832894	0.623437	647.1	2.81097	1457317	64.5136	2.25806	53.2232	metaWRAP	SHARED
1_genomes.126	1.36012e+08	657486	0.465564	651.248	2.81375	1143079	76.4026	0	76.4026	metaWRAP	SHARED
1_genomes.107	1.36012e+08	3030086	2.21521	656.099	2.81697	5229035	98.1818	1.09091	92.7273	metaWRAP	SHARED
1_genomes.107	2.72025e+08	3.10781e+06	2.27202	687.066	2.837	5427962	98.1818	1.09091	92.7273	BASALT	SHARED
1_genomes.299	1.36012e+08	3.18434e+06	2.39922	696.283	2.84279	5178094	99.4949	2.49719	87.009	metaWRAP	SHARED
1_genomes.126	2.72025e+08	708208	0.501214	702.051	2.84637	1210525	76.4026	0	76.4026	BASALT	SHARED
1_genomes.642	1.36012e+08	1.15691e+06	0.853483	737.642	2.86785	1775780	97.3333	0.8	93.3333	metaWRAP	SHARED
1_genomes.642	2.72025e+08	1.15178e+06	0.849502	775.566	2.88962	1782105	98.0561	0.8	94.0561	BASALT	SHARED
1_genomes.507	1.36012e+08	2.11026e+06	1.50212	778.524	2.89127	3069025	99.3548	0	99.3548	metaWRAP	SHARED
1_genomes.507	2.72025e+08	2.08311e+06	1.48219	816.879	2.91216	3060096	99.3548	0	99.3548	BASALT	SHARED
1_genomes.715	1.36012e+08	3.12181e+06	2.27906	1893.27	3.27721	1866939	98.4	0.8	94.4	metaWRAP	SHARED
1_genomes.715	2.72025e+08	3.45335e+06	2.51658	1996.68	3.30031	2075455	98.4	0.8	94.4	BASALT	SHARED

## Sheet: Supplementary Data 5
Supplementary Data 5. Summary of BASALT unique modules
Bin	Taxonomy	Photosynthesis			Biosynthesis of secondary metabolites							Degradation of aromatic compounds	Biosynthesis of terpenoids and polyketides	Antibiotic resistence	Cationic antimicrobial peptide (CAMP) resistance
		M00163	M00597	M00613	M00378	M00675	M00790	M00835	M00918	M00924	M00925	M00623	M00802	M00651	M00726	M00730
ADH_103	p_Halobacteriota; g_Halorubrum				●
ADH_510	p_Nanoarchaeota; o_Woesearchaeales														●	●
ADH_691	p_Nanoarchaeota; o_Woesearchaeales															●
ADH_480	p_Bdellovibrionota; f_Bdellovibrionaceae								●
ADH_765	p_Cyanobacteria; g_Cyanobium									●	●			●
ADH_907	p_Cyanobacteria; g_Nodosilinea	●
ADH_566	p_Desulfobacterota; o_Desulfobacterales												●
ADH_352	p_Desulfobacterota_B; c_Binatia				●
ADH_878	p_Myxococcota; f_Haliangiaceae							●
ADH_426	p_Omnitrophota; c_Omnitrophia					●
ADH_746	c_Alphaproteobacteria; f_Hyphomonadaceae		●	●
ADH_514	c_Alphaproteobacteria; f_Rhodobacteraceae		●									●
ADH_728	c_Alphaproteobacteria; f_Rhodobacteraceae		●	●
ADH_254	c_Gammaproteobacteria; g_Hydrogenophaga		●	●
ADH_508	c_Gammaproteobacteria; g_Rubrivivax		●	●
ADH_625	c_Gammaproteobacteria					●
ADH_500	c_Gammaproteobacteria; o_Pseudomonadales						●
ADH_863	c_Gammaproteobacteria; f_Steroidobacteraceae						●

## Sheet: Supplementary Data 6
Supplementary Data 6. Taxonomic classification against GTDB of MAGs obtained from Aiding Lake sediment samples using BASALT or metaWRAP. Unique lineages at class (bacteria) or order (archaea) level were highlighted with red.
user_genome	classification
1_genomes.383	d__Archaea;p__Aenigmatarchaeota;c__Aenigmatarchaeia;o__Aenigmatarchaeales;f__;g__;s__
1_genomes.722	d__Archaea;p__Aenigmatarchaeota;c__Aenigmatarchaeia;o__Aenigmatarchaeales;f__;g__;s__
5_bin.42_genomes.78	d__Archaea;p__Aenigmatarchaeota;c__Aenigmatarchaeia;o__Aenigmatarchaeales;f__;g__;s__
1_genomes.184	d__Archaea;p__Asgardarchaeota;c__Lokiarchaeia;o__CR-4;f__AMARA-1;g__Prometheoarchaeum;s__
1_genomes.810	d__Archaea;p__Asgardarchaeota;c__Lokiarchaeia;o__CR-4;f__AMARA-1;g__Prometheoarchaeum;s__
1_genomes.103	d__Archaea;p__Halobacteriota;c__Halobacteria;o__Halobacteriales;f__Haloferacaceae;g__Halorubrum;s__
1_genomes.423	d__Archaea;p__Iainarchaeota;c__Iainarchaeia;o__B1Sed10-29;f__;g__;s__
1_genomes.478	d__Archaea;p__Iainarchaeota;c__Iainarchaeia;o__B1Sed10-29;f__;g__;s__
4_bin.144_genomes.66	d__Archaea;p__Iainarchaeota;c__Iainarchaeia;o__B1Sed10-29;f__;g__;s__
1_genomes.71	d__Archaea;p__Iainarchaeota;c__Iainarchaeia;o__Iainarchaeales;f__1-14-0-10-31-34;g__1-14-0-10-31-34;s__
1_genomes.451	d__Archaea;p__Iainarchaeota;c__Iainarchaeia;o__Iainarchaeales;f__DTGL01;g__;s__
1_genomes.641	d__Archaea;p__Micrarchaeota;c__Micrarchaeia;o__DTNL01;f__;g__;s__
5_bin.101_genomes.164	d__Archaea;p__Micrarchaeota;c__Micrarchaeia;o__DTNL01;f__DTGH01;g__;s__
1_genomes.892	d__Archaea;p__Micrarchaeota;c__Micrarchaeia;o__UBA10214;f__UBA10214;g__CAILMQ01;s__
1_genomes.903	d__Archaea;p__Micrarchaeota;c__Micrarchaeia;o__UBA10214;f__UBA10214;g__CAILMU01;s__
1_genomes.119	d__Bacteria;p__Acidobacteriota;c__Mor1;o__Mor1;f__;g__;s__
1_genomes.295	d__Archaea;p__Nanoarchaeota;c__Nanoarchaeia;o__Pacearchaeales;f__ARS1160;g__J156;s__
1_genomes.325	d__Archaea;p__Nanoarchaeota;c__Nanoarchaeia;o__Pacearchaeales;f__ARS1285;g__;s__
1_genomes.308	d__Archaea;p__Nanoarchaeota;c__Nanoarchaeia;o__Pacearchaeales;f__ARS1285;g__CAIPOI01;s__
1_genomes.466	d__Archaea;p__Nanoarchaeota;c__Nanoarchaeia;o__Pacearchaeales;f__GW2011-AR1;g__;s__
1_genomes.761	d__Archaea;p__Nanoarchaeota;c__Nanoarchaeia;o__Pacearchaeales;f__GW2011-AR1;g__;s__
1_genomes.176	d__Archaea;p__Nanoarchaeota;c__Nanoarchaeia;o__Pacearchaeales;f__GW2011-AR1;g__ASMP01;s__
1_genomes.417	d__Archaea;p__Nanoarchaeota;c__Nanoarchaeia;o__Pacearchaeales;f__GW2011-AR1;g__ASMP01;s__
5_bin.403_genomes.184	d__Archaea;p__Nanoarchaeota;c__Nanoarchaeia;o__Pacearchaeales;f__GW2011-AR1;g__ASMP01;s__
1_genomes.443	d__Archaea;p__Nanoarchaeota;c__Nanoarchaeia;o__Pacearchaeales;f__GW2011-AR1;g__GW2011-AR13;s__
1_genomes.324	d__Archaea;p__Nanoarchaeota;c__Nanoarchaeia;o__Pacearchaeales;f__GW2011-AR1;g__MWBV01;s__
1_genomes.917	d__Archaea;p__Nanoarchaeota;c__Nanoarchaeia;o__Pacearchaeales;f__PFDC01;g__;s__
1_genomes.714	d__Archaea;p__Nanoarchaeota;c__Nanoarchaeia;o__Pacearchaeales;f__UBA73;g__;s__
1_genomes.859	d__Archaea;p__Nanoarchaeota;c__Nanoarchaeia;o__Pacearchaeales;f__UBA73;g__;s__
1_genomes.439	d__Archaea;p__Nanoarchaeota;c__Nanoarchaeia;o__Pacearchaeales;f__UBA73;g__CAIQQL01;s__
1_genomes.79	d__Archaea;p__Nanoarchaeota;c__Nanoarchaeia;o__SCGC-AAA011-G17;f__;g__;s__
1_genomes.804	d__Archaea;p__Nanoarchaeota;c__Nanoarchaeia;o__SCGC-AAA011-G17;f__UBA489;g__;s__
1_genomes.147	d__Archaea;p__Nanoarchaeota;c__Nanoarchaeia;o__Woesearchaeales;f__;g__;s__
1_genomes.174	d__Archaea;p__Nanoarchaeota;c__Nanoarchaeia;o__Woesearchaeales;f__;g__;s__
1_genomes.384	d__Archaea;p__Nanoarchaeota;c__Nanoarchaeia;o__Woesearchaeales;f__;g__;s__
1_genomes.435	d__Archaea;p__Nanoarchaeota;c__Nanoarchaeia;o__Woesearchaeales;f__;g__;s__
1_genomes.654	d__Archaea;p__Nanoarchaeota;c__Nanoarchaeia;o__Woesearchaeales;f__;g__;s__
1_genomes.788	d__Archaea;p__Nanoarchaeota;c__Nanoarchaeia;o__Woesearchaeales;f__;g__;s__
1_genomes.922	d__Archaea;p__Nanoarchaeota;c__Nanoarchaeia;o__Woesearchaeales;f__;g__;s__
1_genomes.377	d__Archaea;p__Nanoarchaeota;c__Nanoarchaeia;o__Woesearchaeales;f__21-14-0-10-32-9;g__21-14-0-10-32-9;s__
1_genomes.919	d__Archaea;p__Nanoarchaeota;c__Nanoarchaeia;o__Woesearchaeales;f__21-14-0-10-32-9;g__21-14-0-10-32-9;s__
1_genomes.21	d__Archaea;p__Nanoarchaeota;c__Nanoarchaeia;o__Woesearchaeales;f__ARS49;g__;s__
1_genomes.510	d__Archaea;p__Nanoarchaeota;c__Nanoarchaeia;o__Woesearchaeales;f__ARS49;g__;s__
1_genomes.758	d__Archaea;p__Nanoarchaeota;c__Nanoarchaeia;o__Woesearchaeales;f__ARS49;g__;s__
1_genomes.19	d__Archaea;p__Nanoarchaeota;c__Nanoarchaeia;o__Woesearchaeales;f__ARS49;g__J152;s__
5_bin.331_genomes.283	d__Archaea;p__Nanoarchaeota;c__Nanoarchaeia;o__Woesearchaeales;f__B72-G16;g__;s__
1_genomes.67	d__Archaea;p__Nanoarchaeota;c__Nanoarchaeia;o__Woesearchaeales;f__CAIVOO01;g__CAIVED01;s__
2_bin.113_genomes.41	d__Archaea;p__Nanoarchaeota;c__Nanoarchaeia;o__Woesearchaeales;f__GW2011-AR15;g__GW2011-AR15;s__
1_genomes.884	d__Archaea;p__Nanoarchaeota;c__Nanoarchaeia;o__Woesearchaeales;f__GW2011-AR9;g__;s__
5_bin.182_genomes.99	d__Archaea;p__Nanoarchaeota;c__Nanoarchaeia;o__Woesearchaeales;f__GW2011-AR9;g__;s__
1_genomes.601	d__Archaea;p__Nanoarchaeota;c__Nanoarchaeia;o__Woesearchaeales;f__GW2011-AR9;g__GCA-002792115;s__
1_genomes.188	d__Archaea;p__Nanoarchaeota;c__Nanoarchaeia;o__Woesearchaeales;f__JAAXVZ01;g__JAAXVZ01;s__
1_genomes.359	d__Archaea;p__Nanoarchaeota;c__Nanoarchaeia;o__Woesearchaeales;f__JAAXVZ01;g__JAAXVZ01;s__
1_genomes.651	d__Archaea;p__Nanoarchaeota;c__Nanoarchaeia;o__Woesearchaeales;f__JAAXVZ01;g__JAAXVZ01;s__
1_genomes.672	d__Archaea;p__Nanoarchaeota;c__Nanoarchaeia;o__Woesearchaeales;f__PXDW01;g__;s__
1_genomes.70	d__Archaea;p__Nanoarchaeota;c__Nanoarchaeia;o__Woesearchaeales;f__SKIA01;g__;s__
1_genomes.618	d__Archaea;p__Nanoarchaeota;c__Nanoarchaeia;o__Woesearchaeales;f__UBA10200;g__;s__
1_genomes.496	d__Archaea;p__Nanoarchaeota;c__Nanoarchaeia;o__Woesearchaeales;f__UBA11576;g__JABMQF01;s__
1_genomes.531	d__Archaea;p__Nanoarchaeota;c__Nanoarchaeia;o__Woesearchaeales;f__UBA11576;g__JABMQF01;s__
1_genomes.673	d__Archaea;p__Nanoarchaeota;c__Nanoarchaeia;o__Woesearchaeales;f__UBA11576;g__JABMQF01;s__
1_genomes.783	d__Archaea;p__Nanoarchaeota;c__Nanoarchaeia;o__Woesearchaeales;f__UBA11576;g__JABMQF01;s__
1_genomes.210	d__Archaea;p__Nanoarchaeota;c__Nanoarchaeia;o__Woesearchaeales;f__UBA11576;g__UBA11576;s__
1_genomes.691	d__Archaea;p__Nanoarchaeota;c__Nanoarchaeia;o__Woesearchaeales;f__UBA11716;g__;s__
1_genomes.916	d__Archaea;p__Nanoarchaeota;c__Nanoarchaeia;o__Woesearchaeales;f__UBA11716;g__;s__
1_genomes.241	d__Archaea;p__Nanoarchaeota;c__Nanoarchaeia;o__Woesearchaeales;f__UBA12501;g__;s__
1_genomes.624	d__Archaea;p__Nanoarchaeota;c__Nanoarchaeia;o__Woesearchaeales;f__UBA12501;g__;s__
1_genomes.807	d__Archaea;p__Nanoarchaeota;c__Nanoarchaeia;o__Woesearchaeales;f__UBA12501;g__;s__
1_genomes.373	d__Archaea;p__Nanoarchaeota;c__Nanoarchaeia;o__Woesearchaeales;f__UBA12501;g__1-14-0-10-44-13;s__
1_genomes.300	d__Archaea;p__Nanoarchaeota;c__Nanoarchaeia;o__Woesearchaeales;f__UBA525;g__;s__
1_genomes.84	d__Archaea;p__Nanoarchaeota;c__Nanoarchaeia;o__Woesearchaeales;f__UBA9642;g__SURF-58;s__
1_genomes.160	d__Archaea;p__Nanoarchaeota;c__Nanoarchaeia;o__Woesearchaeales;f__UBA9989;g__;s__
1_genomes.161	d__Archaea;p__Nanoarchaeota;c__Nanoarchaeia;o__Woesearchaeales;f__UBA9989;g__;s__
1_genomes.473	d__Archaea;p__Nanoarchaeota;c__Nanoarchaeia;o__Woesearchaeales;f__UBA9989;g__;s__
1_genomes.646	d__Archaea;p__Nanoarchaeota;c__Nanoarchaeia;o__Woesearchaeales;f__UBA9989;g__;s__
1_genomes.720	d__Archaea;p__Nanoarchaeota;c__Nanoarchaeia;o__Woesearchaeales;f__UBA9989;g__;s__
1_genomes.611	d__Archaea;p__Thermoplasmatota;c__EX4484-6;o__;f__;g__;s__
1_genomes.158	d__Archaea;p__Thermoplasmatota;c__EX4484-6;o__EX4484-6;f__EX4484-6;g__;s__
1_genomes.53	d__Archaea;p__Thermoplasmatota;c__EX4484-6;o__EX4484-6;f__EX4484-6;g__;s__
1_genomes.772	d__Archaea;p__Thermoplasmatota;c__EX4484-6;o__EX4484-6;f__EX4484-6;g__;s__
1_genomes.140	d__Bacteria;p__Planctomycetota;c__Brocadiae;o__CAIUPP01;f__CAIUPP01;g__CAIUPP01;s__
1_genomes.149	d__Archaea;p__Thermoplasmatota;c__Thermoplasmata;o__SG8-5;f__SG8-5;g__UBA147;s__
1_genomes.153	d__Bacteria;p__Desulfobacterota;c__Desulfarculia_A;o__Adiutricales;f__;g__;s__
1_genomes.198	d__Bacteria;p__UBP6;c__UBA1177;o__UBA1177;f__;g__;s__
1_genomes.239	d__Bacteria;p__Acidobacteriota;c__UBA4820;o__UBA4820;f__DSQY01;g__;s__
1_genomes.244	d__Archaea;p__Thermoplasmatota;c__Thermoplasmata;o__SG8-5;f__SG8-5;g__UBA147;s__
1_genomes.539	d__Archaea;p__Thermoplasmatota;c__Thermoplasmata;o__UBA10834;f__UBA10834;g__COMBO-56-21;s__
1_genomes.204	d__Archaea;p__Thermoplasmatota;c__Thermoplasmata;o__UBA10834;f__UBA10834;g__UBA9653;s__
1_genomes.642	d__Archaea;p__Thermoplasmatota;c__Thermoplasmata;o__UBA10834;f__UBA10834;g__UBA9653;s__
1_genomes.715	d__Archaea;p__Thermoplasmatota;c__Thermoplasmata;o__UBA10834;f__UBA10834;g__UBA9653;s__
1_genomes.541	d__Archaea;p__Thermoproteota;c__Bathyarchaeia;o__B26-1;f__UBA233;g__PALSA-986;s__
3_bin.136_genomes.31	d__Archaea;p__Thermoproteota;c__Bathyarchaeia;o__B26-1;f__UBA233;g__PALSA-986;s__
4_bin.41_genomes.49	d__Archaea;p__Thermoproteota;c__Bathyarchaeia;o__B26-1;f__UBA233;g__PALSA-986;s__
1_genomes.293	d__Archaea;p__Thermoproteota;c__Bathyarchaeia;o__TCS64;f__TCS64;g__UBA8941;s__
1_genomes.925	d__Archaea;p__Thermoproteota;c__Bathyarchaeia;o__TCS64;f__TCS64;g__UBA8941;s__
6_bin.349_genomes.199	d__Archaea;p__Thermoproteota;c__Bathyarchaeia;o__TCS64;f__TCS64;g__UBA8941;s__
1_genomes.122	d__Bacteria;p__Acidobacteriota;c__Acidobacteriae;o__Bryobacterales;f__Bryobacteraceae;g__JACTMJ01;s__
1_genomes.889	d__Bacteria;p__Acidobacteriota;c__Acidobacteriae;o__Bryobacterales;f__Bryobacteraceae;g__PNKE01;s__
1_genomes.83	d__Bacteria;p__Acidobacteriota;c__Acidobacteriae;o__Bryobacterales;f__UBA6623;g__;s__
1_genomes.170	d__Bacteria;p__Acidobacteriota;c__Aminicenantia;o__Aminicenantales;f__RBG-16-66-30;g__RBG-16-66-30;s__
1_genomes.538	d__Bacteria;p__Acidobacteriota;c__Aminicenantia;o__Aminicenantales;f__RBG-16-66-30;g__RBG-16-66-30;s__
1_genomes.843	d__Bacteria;p__Acidobacteriota;c__Aminicenantia;o__Aminicenantales;f__UBA4085;g__JAAZPG01;s__
5_bin.77_genomes.395	d__Bacteria;p__Acidobacteriota;c__Aminicenantia;o__Aminicenantales;f__UBA4085;g__JAAZPG01;s__
1_genomes.136	d__Bacteria;p__Acidobacteriota;c__Aminicenantia;o__UBA2199;f__UBA2199;g__;s__
6_bin.136_genomes.85	d__Bacteria;p__Acidobacteriota;c__Aminicenantia;o__UBA2199;f__UBA2199;g__;s__
1_genomes.685	d__Bacteria;p__Acidobacteriota;c__B3-B38;o__;f__;g__;s__
1_genomes.248	d__Bacteria;p__Myxococcota;c__Bradymonadia;o__Bradymonadales;f__Bradymonadaceae;g__Persicimonas;s__
1_genomes.681	d__Bacteria;p__Acidobacteriota;c__Thermoanaerobaculia;o__Gp7-AA8;f__;g__;s__
1_genomes.795	d__Bacteria;p__Acidobacteriota;c__Thermoanaerobaculia;o__Gp7-AA8;f__;g__;s__
1_genomes.602	d__Bacteria;p__Acidobacteriota;c__Thermoanaerobaculia;o__Gp7-AA8;f__Gp7-AA8;g__;s__
1_genomes.289	d__Bacteria;p__Acidobacteriota;c__Thermoanaerobaculia;o__Thermoanaerobaculales;f__FEB-10;g__;s__
1_genomes.675	d__Bacteria;p__Acidobacteriota;c__Thermoanaerobaculia;o__Thermoanaerobaculales;f__FEB-10;g__;s__
1_bin.109_genomes.109	d__Bacteria;p__Acidobacteriota;c__Thermoanaerobaculia;o__Thermoanaerobaculales;f__FEB-10;g__;s__
1_bin.127_genomes.99	d__Bacteria;p__Acidobacteriota;c__Thermoanaerobaculia;o__Thermoanaerobaculales;f__FEB-10;g__;s__
3_bin.74_genomes.36	d__Bacteria;p__Acidobacteriota;c__Thermoanaerobaculia;o__Thermoanaerobaculales;f__FEB-10;g__;s__
5_bin.351_genomes.320	d__Bacteria;p__Acidobacteriota;c__Thermoanaerobaculia;o__Thermoanaerobaculales;f__FEB-10;g__;s__
6_bin.249_genomes.160	d__Bacteria;p__Acidobacteriota;c__Thermoanaerobaculia;o__Thermoanaerobaculales;f__FEB-10;g__;s__
1_genomes.85	d__Bacteria;p__Acidobacteriota;c__Thermoanaerobaculia;o__Thermoanaerobaculales;f__Thermoanaerobaculaceae;g__;s__
1_genomes.577	d__Bacteria;p__Acidobacteriota;c__Thermoanaerobaculia;o__Thermoanaerobaculales;f__Thermoanaerobaculaceae;g__;s__
1_genomes.823	d__Bacteria;p__Acidobacteriota;c__Thermoanaerobaculia;o__UBA2201;f__UBA2201;g__UBA2201;s__
1_genomes.262	d__Bacteria;p__Acidobacteriota;c__Thermoanaerobaculia;o__UBA5066;f__UBA5066;g__UBA5066;s__
1_genomes.272	d__Bacteria;p__Elusimicrobiota;c__;o__;f__;g__;s__
1_genomes.321	d__Bacteria;p__UBA3054;c__UBA3054;o__UBA3054;f__B51-G9;g__JAAYZF01;s__
1_genomes.116	d__Bacteria;p__Acidobacteriota;c__Vicinamibacteria;o__Vicinamibacterales;f__;g__;s__
1_genomes.47	d__Bacteria;p__Acidobacteriota;c__Vicinamibacteria;o__Vicinamibacterales;f__Fen-181;g__FEN-299;s__
5_bin.258_genomes.321	d__Bacteria;p__Actinobacteriota;c__Acidimicrobiia;o__UBA5794;f__;g__;s__
1_genomes.851	d__Bacteria;p__Actinobacteriota;c__Acidimicrobiia;o__UBA5794;f__UBA11373;g__UBA11373;s__
1_genomes.352	d__Bacteria;p__Desulfobacterota_B;c__Binatia;o__HRBIN30;f__CADEER01;g__;s__
1_genomes.171	d__Bacteria;p__Bacteroidota;c__Bacteroidia;o__Bacteroidales;f__4484-276;g__;s__
1_genomes.594	d__Bacteria;p__Bacteroidota;c__Bacteroidia;o__Bacteroidales;f__4484-276;g__;s__
2_bin.21_genomes.45	d__Bacteria;p__Bacteroidota;c__Bacteroidia;o__Bacteroidales;f__4484-276;g__;s__
1_genomes.232	d__Bacteria;p__Bacteroidota;c__Bacteroidia;o__Bacteroidales;f__B18-G4;g__;s__
1_genomes.428	d__Bacteria;p__Bacteroidota;c__Bacteroidia;o__Bacteroidales;f__B18-G4;g__;s__
1_genomes.828	d__Bacteria;p__Bacteroidota;c__Bacteroidia;o__Bacteroidales;f__B18-G4;g__;s__
1_genomes.287	d__Bacteria;p__Bacteroidota;c__Bacteroidia;o__Bacteroidales;f__B18-G4;g__;s__
1_genomes.868	d__Bacteria;p__Bacteroidota;c__Bacteroidia;o__Bacteroidales;f__FEN-979;g__CAIVAT01;s__
1_genomes.588	d__Bacteria;p__Bacteroidota;c__Bacteroidia;o__Bacteroidales;f__FEN-979;g__QYOJ01;s__
1_genomes.747	d__Bacteria;p__Bacteroidota;c__Bacteroidia;o__Bacteroidales;f__GCA-2748055;g__;s__
1_genomes.252	d__Bacteria;p__Bacteroidota;c__Bacteroidia;o__Bacteroidales;f__GCA-2748055;g__;s__
1_genomes.9	d__Bacteria;p__Bacteroidota;c__Bacteroidia;o__Bacteroidales;f__GCA-2748055;g__;s__
1_genomes.872	d__Bacteria;p__Bacteroidota;c__Bacteroidia;o__Bacteroidales;f__JAADJA01;g__;s__
1_genomes.30	d__Bacteria;p__Bacteroidota;c__Bacteroidia;o__Bacteroidales;f__JAADJA01;g__JAADJA01;s__
1_genomes.259	d__Bacteria;p__Bacteroidota;c__Bacteroidia;o__Bacteroidales;f__Prolixibacteraceae;g__Draconibacterium;s__
1_genomes.177	d__Bacteria;p__Bacteroidota;c__Bacteroidia;o__Bacteroidales;f__Prolixibacteraceae;g__Draconibacterium;s__
1_genomes.488	d__Bacteria;p__Bacteroidota;c__Bacteroidia;o__Bacteroidales;f__Prolixibacteraceae;g__Draconibacterium;s__
1_genomes.99	d__Bacteria;p__Bacteroidota;c__Bacteroidia;o__Bacteroidales;f__Prolixibacteraceae;g__Draconibacterium;s__
5_bin.8_genomes.277	d__Bacteria;p__Bacteroidota;c__Bacteroidia;o__Bacteroidales;f__Prolixibacteraceae;g__Draconibacterium;s__
6_bin.160_genomes.57	d__Bacteria;p__Bacteroidota;c__Bacteroidia;o__Bacteroidales;f__Prolixibacteraceae;g__Draconibacterium;s__
1_genomes.192	d__Bacteria;p__Bacteroidota;c__Bacteroidia;o__Bacteroidales;f__Prolixibacteraceae;g__JAAYJR01;s__
1_genomes.219	d__Bacteria;p__Bacteroidota;c__Bacteroidia;o__Bacteroidales;f__Prolixibacteraceae;g__UBA1413;s__
1_genomes.364	d__Bacteria;p__Bacteroidota;c__Bacteroidia;o__Bacteroidales;f__Prolixibacteraceae;g__UBA1413;s__
1_bin.119_genomes.55	d__Bacteria;p__Bacteroidota;c__Bacteroidia;o__Bacteroidales;f__Prolixibacteraceae;g__UBA1413;s__
1_genomes.770	d__Bacteria;p__Bacteroidota;c__Bacteroidia;o__Bacteroidales;f__UBA12077;g__UBA12077;s__
1_genomes.726	d__Bacteria;p__Bacteroidota;c__Bacteroidia;o__Bacteroidales;f__UBA12481;g__;s__
1_genomes.846	d__Bacteria;p__Bacteroidota;c__Bacteroidia;o__Bacteroidales;f__UBA12481;g__UBA12481;s__
1_genomes.375	d__Bacteria;p__Bacteroidota;c__Bacteroidia;o__Bacteroidales;f__VadinHA17;g__LD21;s__
1_genomes.464	d__Bacteria;p__Bacteroidota;c__Bacteroidia;o__Bacteroidales;f__VadinHA17;g__LD21;s__
1_genomes.485	d__Bacteria;p__Bacteroidota;c__Bacteroidia;o__Bacteroidales;f__VadinHA17;g__LD21;s__
1_genomes.63	d__Bacteria;p__Bacteroidota;c__Bacteroidia;o__Bacteroidales;f__VadinHA17;g__SR-FBR-E99;s__
1_genomes.849	d__Bacteria;p__Bacteroidota;c__Bacteroidia;o__CAILMK01;f__JAAYUY01;g__;s__
1_bin.36_genomes.22	d__Bacteria;p__Bacteroidota;c__Bacteroidia;o__CAILMK01;f__JAAYUY01;g__;s__
1_genomes.221	d__Bacteria;p__Bacteroidota;c__Bacteroidia;o__Chitinophagales;f__;g__;s__
5_bin.86_genomes.145	d__Bacteria;p__Bacteroidota;c__Bacteroidia;o__Chitinophagales;f__;g__;s__
1_genomes.374	d__Bacteria;p__Bacteroidota;c__Bacteroidia;o__Chitinophagales;f__Chitinophagaceae;g__SXYR01;s__
1_bin.37_genomes.7	d__Bacteria;p__Bacteroidota;c__Bacteroidia;o__Chitinophagales;f__Chitinophagaceae;g__SXYR01;s__
1_genomes.109	d__Bacteria;p__Bacteroidota;c__Bacteroidia;o__Chitinophagales;f__Saprospiraceae;g__;s__
1_genomes.251	d__Bacteria;p__Bacteroidota;c__Bacteroidia;o__Chitinophagales;f__Saprospiraceae;g__;s__
1_genomes.551	d__Bacteria;p__Bacteroidota;c__Bacteroidia;o__Chitinophagales;f__Saprospiraceae;g__;s__
1_genomes.760	d__Bacteria;p__Bacteroidota;c__Bacteroidia;o__Chitinophagales;f__Saprospiraceae;g__;s__
1_genomes.781	d__Bacteria;p__Bacteroidota;c__Bacteroidia;o__Chitinophagales;f__Saprospiraceae;g__;s__
5_bin.203_genomes.280	d__Bacteria;p__Bacteroidota;c__Bacteroidia;o__Chitinophagales;f__Saprospiraceae;g__;s__
6_bin.226_genomes.77	d__Bacteria;p__Bacteroidota;c__Bacteroidia;o__Chitinophagales;f__Saprospiraceae;g__;s__
1_genomes.430	d__Bacteria;p__Bacteroidota;c__Bacteroidia;o__Chitinophagales;f__Saprospiraceae;g__M3007;s__
1_genomes.299	d__Bacteria;p__Bacteroidota;c__Bacteroidia;o__Chitinophagales;f__Saprospiraceae;g__UBA2329;s__
1_genomes.420	d__Bacteria;p__Bacteroidota;c__Bacteroidia;o__Chitinophagales;f__Saprospiraceae;g__UBA2329;s__
1_genomes.477	d__Bacteria;p__Bacteroidota;c__Bacteroidia;o__Chitinophagales;f__Saprospiraceae;g__UBA2329;s__
1_genomes.240	d__Bacteria;p__Bacteroidota;c__Bacteroidia;o__Cytophagales;f__Cyclobacteriaceae;g__Algoriphagus;s__
5_bin.62_genomes.305	d__Bacteria;p__Bacteroidota;c__Bacteroidia;o__Cytophagales;f__Cyclobacteriaceae;g__Algoriphagus;s__
1_genomes.554	d__Bacteria;p__Bacteroidota;c__Bacteroidia;o__Cytophagales;f__Cyclobacteriaceae;g__ELB16-189;s__
1_genomes.536	d__Bacteria;p__Bacteroidota;c__Bacteroidia;o__Cytophagales;f__Cyclobacteriaceae;g__ELB16-189;s__
1_genomes.742	d__Bacteria;p__Bacteroidota;c__Bacteroidia;o__Cytophagales;f__Hymenobacteraceae;g__Adhaeribacter;s__
1_genomes.195	d__Bacteria;p__Bacteroidota;c__Bacteroidia;o__Flavobacteriales;f__Crocinitomicaceae;g__M0103;s__
1_genomes.841	d__Bacteria;p__Bacteroidota;c__Bacteroidia;o__Flavobacteriales;f__Flavobacteriaceae;g__QXCW01;s__
1_genomes.791	d__Bacteria;p__Bacteroidota;c__Bacteroidia;o__Flavobacteriales;f__Flavobacteriaceae;g__Salinimicrobium;s__
1_genomes.704	d__Bacteria;p__Bacteroidota;c__Ignavibacteria;o__Ignavibacteriales;f__Ignavibacteriaceae;g__;s__
1_genomes.403	d__Bacteria;p__Bacteroidota;c__Ignavibacteria;o__Ignavibacteriales;f__Ignavibacteriaceae;g__;s__
1_genomes.424	d__Bacteria;p__Bacteroidota;c__Ignavibacteria;o__Ignavibacteriales;f__Ignavibacteriaceae;g__;s__
1_genomes.291	d__Bacteria;p__Bacteroidota;c__Ignavibacteria;o__Ignavibacteriales;f__Ignavibacteriaceae;g__IGN2;s__
1_genomes.780	d__Bacteria;p__Bacteroidota;c__Ignavibacteria;o__SJA-28;f__B-1AR;g__;s__
1_genomes.545	d__Bacteria;p__Bacteroidota;c__Kapabacteria;o__Kapabacteriales;f__Kapabacteriaceae;g__OLB6;s__
1_genomes.304	d__Bacteria;p__Bacteroidota;c__Kapabacteria;o__Kapabacteriales;f__Kapabacteriaceae;g__UBA10438;s__
1_genomes.702	d__Bacteria;p__Bacteroidota;c__Kapabacteria;o__Kapabacteriales;f__UBA2268;g__CAIOZA01;s__
1_genomes.108	d__Bacteria;p__Bacteroidota;c__Kapabacteria;o__Kapabacteriales;f__UBA2268;g__CAIOZA01;s__
1_genomes.189	d__Bacteria;p__Bacteroidota;c__Kapabacteria;o__Kapabacteriales;f__UBA2268;g__ChocPot-Mid;s__
1_genomes.80	d__Bacteria;p__Bacteroidota;c__Rhodothermia;o__Rhodothermales;f__;g__;s__
1_genomes.94	d__Bacteria;p__Bacteroidota;c__Rhodothermia;o__Rhodothermales;f__UBA10348;g__JABDJZ01;s__
1_genomes.38	d__Bacteria;p__Bacteroidota;c__SZUA-365;o__SZUA-365;f__SZUA-365;g__;s__
1_genomes.263	d__Bacteria;p__Bacteroidota;c__UBA10030;o__UBA10030;f__SZUA-254;g__;s__
1_genomes.509	d__Bacteria;p__Bacteroidota;c__UBA10030;o__UBA10030;f__SZUA-254;g__PNNN01;s__
1_genomes.564	d__Bacteria;p__Bacteroidota;c__UBA10030;o__UBA10030;f__SZUA-254;g__SZUA-254;s__
5_bin.309_genomes.358	d__Bacteria;p__Bacteroidota;c__UBA10030;o__UBA10030;f__SZUA-254;g__SZUA-254;s__
1_genomes.707	d__Bacteria;p__Bacteroidota;c__UBA10030;o__UBA10030;f__UBA10030;g__;s__
1_genomes.203	d__Bacteria;p__Bacteroidota;c__UBA10030;o__UBA10030;f__UBA10030;g__2-02-FULL-55-14;s__
1_genomes.456	d__Bacteria;p__Bacteroidota;c__UBA10030;o__UBA10030;f__UBA10030;g__2-02-FULL-55-14;s__
1_genomes.686	d__Bacteria;p__Bacteroidota;c__UBA10030;o__UBA10030;f__UBA6906;g__;s__
1_genomes.369	d__Bacteria;p__Actinobacteriota;c__Actinomycetia;o__Nanopelagicales;f__Nanopelagicaceae;g__SYAN01;s__
1_genomes.838	d__Bacteria;p__Bipolaricaulota;c__Bipolaricaulia;o__UBA7950;f__UBA9294;g__;s__
1_genomes.336	d__Bacteria;p__Bipolaricaulota;c__Bipolaricaulia;o__UBA7950;f__UBA9294;g__CAIOGO01;s__
1_genomes.755	d__Bacteria;p__Calditrichota;c__Calditrichia;o__;f__;g__;s__
1_genomes.461	d__Bacteria;p__Calditrichota;c__Calditrichia;o__;f__;g__;s__
1_genomes.738	d__Bacteria;p__Chlamydiota;c__Chlamydiia;o__Chlamydiales;f__Rhabdochlamydiaceae;g__;s__
1_genomes.138	d__Bacteria;p__Chlamydiota;c__Chlamydiia;o__Chlamydiales;f__SM23-39;g__;s__
1_genomes.818	d__Bacteria;p__Chlamydiota;c__Chlamydiia;o__Chlamydiales;f__SM23-39;g__PALSA-1448;s__
1_genomes.785	d__Bacteria;p__Chlamydiota;c__Chlamydiia;o__Chlamydiales;f__SM23-39;g__PALSA-1448;s__
1_genomes.7	d__Bacteria;p__Chloroflexota;c__Anaerolineae;o__4572-78;f__J111;g__J095;s__
1_genomes.328	d__Bacteria;p__Chloroflexota;c__Anaerolineae;o__Anaerolineales;f__Anaerolineaceae;g__Ch132;s__
1_genomes.743	d__Bacteria;p__Chloroflexota;c__Anaerolineae;o__Anaerolineales;f__Anaerolineaceae;g__UBA6170;s__
1_genomes.877	d__Bacteria;p__Chloroflexota;c__Anaerolineae;o__Anaerolineales;f__Anaerolineaceae;g__UBA6170;s__
1_genomes.776	d__Bacteria;p__Chloroflexota;c__Anaerolineae;o__Anaerolineales;f__Anaerolineaceae;g__UBA700;s__
1_genomes.910	d__Bacteria;p__Chloroflexota;c__Anaerolineae;o__Anaerolineales;f__Anaerolineaceae;g__UBA700;s__
1_genomes.180	d__Bacteria;p__Chloroflexota;c__Anaerolineae;o__Anaerolineales;f__DRKV01;g__;s__
1_genomes.393	d__Bacteria;p__Chloroflexota;c__Anaerolineae;o__Anaerolineales;f__DRKV01;g__;s__
1_genomes.5	d__Bacteria;p__Chloroflexota;c__Anaerolineae;o__Anaerolineales;f__DRKV01;g__;s__
1_genomes.208	d__Bacteria;p__Chloroflexota;c__Anaerolineae;o__Anaerolineales;f__DRKV01;g__DRKV01;s__
1_genomes.472	d__Bacteria;p__Chloroflexota;c__Anaerolineae;o__Anaerolineales;f__EnvOPS12;g__;s__
1_genomes.865	d__Bacteria;p__Chloroflexota;c__Anaerolineae;o__Anaerolineales;f__EnvOPS12;g__;s__
1_genomes.173	d__Bacteria;p__Chloroflexota;c__Anaerolineae;o__Anaerolineales;f__EnvOPS12;g__;s__
1_genomes.821	d__Bacteria;p__Chloroflexota;c__Anaerolineae;o__Anaerolineales;f__EnvOPS12;g__;s__
6_bin.64_genomes.288	d__Bacteria;p__Chloroflexota;c__Anaerolineae;o__Anaerolineales;f__EnvOPS12;g__;s__
1_genomes.912	d__Bacteria;p__Chloroflexota;c__Anaerolineae;o__Anaerolineales;f__EnvOPS12;g__DSXF01;s__
1_genomes.724	d__Bacteria;p__Chloroflexota;c__Anaerolineae;o__Anaerolineales;f__EnvOPS12;g__OLB14;s__
1_genomes.703	d__Bacteria;p__Chloroflexota;c__Anaerolineae;o__Anaerolineales;f__EnvOPS12;g__UBA12087;s__
1_genomes.107	d__Bacteria;p__Chloroflexota;c__Anaerolineae;o__Anaerolineales;f__EnvOPS12;g__UBA12294;s__
1_genomes.146	d__Bacteria;p__Chloroflexota;c__Anaerolineae;o__Anaerolineales;f__EnvOPS12;g__UBA12294;s__
1_genomes.476	d__Bacteria;p__Chloroflexota;c__Anaerolineae;o__Anaerolineales;f__EnvOPS12;g__UBA12294;s__
1_genomes.636	d__Bacteria;p__Chloroflexota;c__Anaerolineae;o__Anaerolineales;f__EnvOPS12;g__UBA7227;s__
1_genomes.504	d__Bacteria;p__Chloroflexota;c__Anaerolineae;o__Anaerolineales;f__EnvOPS12;g__UBA877;s__
1_genomes.487	d__Bacteria;p__Chloroflexota;c__Anaerolineae;o__Anaerolineales;f__JABWBV01;g__JABWBV01;s__
1_genomes.879	d__Bacteria;p__Chloroflexota;c__Anaerolineae;o__Anaerolineales;f__JABWBV01;g__JABWBV01;s__
1_genomes.745	d__Bacteria;p__Chloroflexota;c__Anaerolineae;o__Anaerolineales;f__UBA11579;g__UBA11579;s__
5_bin.124_genomes.411	d__Bacteria;p__Chloroflexota;c__Anaerolineae;o__Anaerolineales;f__UBA11579;g__UBA11579;s__
1_genomes.798	d__Bacteria;p__Chloroflexota;c__Anaerolineae;o__Anaerolineales;f__UBA11858;g__UBA11858;s__
1_genomes.519	d__Bacteria;p__Chloroflexota;c__Anaerolineae;o__Anaerolineales;f__UBA4823;g__;s__
1_genomes.576	d__Bacteria;p__Chloroflexota;c__Anaerolineae;o__Anaerolineales;f__UBA4823;g__DSTM01;s__
1_genomes.875	d__Bacteria;p__Chloroflexota;c__Anaerolineae;o__Anaerolineales;f__UBA4823;g__DSTM01;s__
1_genomes.17	d__Bacteria;p__Chloroflexota;c__Anaerolineae;o__Anaerolineales;f__UBA4823;g__DSTM01;s__
1_genomes.557	d__Bacteria;p__Chloroflexota;c__Anaerolineae;o__Anaerolineales;f__UBA4823;g__DSTM01;s__
1_genomes.695	d__Bacteria;p__Chloroflexota;c__Anaerolineae;o__Anaerolineales;f__UBA4823;g__DSTM01;s__
1_genomes.115	d__Bacteria;p__Chloroflexota;c__Anaerolineae;o__Anaerolineales;f__UBA4823;g__FEB-25;s__
1_genomes.445	d__Bacteria;p__Chloroflexota;c__Anaerolineae;o__Anaerolineales;f__UBA4823;g__JAAYXE01;s__
6_bin.323_genomes.299	d__Bacteria;p__Chloroflexota;c__Anaerolineae;o__Anaerolineales;f__UBA4823;g__RBG-16-57-11;s__
1_genomes.794	d__Bacteria;p__Chloroflexota;c__Anaerolineae;o__B4-G1;f__SLSP01;g__DSWT01;s__
1_genomes.482	d__Bacteria;p__Chloroflexota;c__Anaerolineae;o__JAAYZQ01;f__JAAYZQ01;g__JAAYZQ01;s__
1_genomes.438	d__Bacteria;p__Chloroflexota;c__Anaerolineae;o__UBA1429;f__UBA1429;g__;s__
1_genomes.699	d__Bacteria;p__Chloroflexota;c__Anaerolineae;o__UCB3;f__UCB3;g__;s__
1_genomes.737	d__Bacteria;p__Chloroflexota;c__Dehalococcoidia;o__Dehalococcoidales;f__UBA1222;g__;s__
6_bin.85_genomes.33	d__Bacteria;p__Chloroflexota;c__Dehalococcoidia;o__Dehalococcoidales;f__UBA1222;g__;s__
1_genomes.141	d__Bacteria;p__Chloroflexota;c__Dehalococcoidia;o__Dehalococcoidales;f__UBA2162;g__;s__
6_bin.243_genomes.75	d__Bacteria;p__Chloroflexota;c__Dehalococcoidia;o__Dehalococcoidales;f__UBA2162;g__;s__
1_genomes.274	d__Bacteria;p__Chloroflexota;c__Dehalococcoidia;o__Dehalococcoidales;f__UBA3254;g__UBA3254;s__
1_genomes.880	d__Bacteria;p__Chloroflexota;c__Dehalococcoidia;o__Dehalococcoidales;f__UBA3254;g__UBA3254;s__
1_genomes.627	d__Bacteria;p__Chloroflexota;c__Dehalococcoidia;o__UBA2777;f__RBG-13-53-26;g__;s__
1_genomes.567	d__Bacteria;p__Chloroflexota;c__Dehalococcoidia;o__UBA2777;f__RBG-13-53-26;g__RBG-13-53-26;s__
1_genomes.356	d__Bacteria;p__Chloroflexota;c__Ellin6529;o__CSP1-4;f__CSP1-4;g__;s__
1_genomes.413	d__Bacteria;p__Chloroflexota;c__Ellin6529;o__CSP1-4;f__CSP1-4;g__CAIXZV01;s__
1_genomes.753	d__Bacteria;p__Cloacimonadota;c__Cloacimonadia;o__Cloacimonadales;f__Cloacimonadaceae;g__UBA5614;s__
1_genomes.667	d__Bacteria;p__Cloacimonadota;c__Cloacimonadia;o__Cloacimonadales;f__Cloacimonadaceae;g__UBA5614;s__
1_genomes.765	d__Bacteria;p__Cyanobacteria;c__Cyanobacteriia;o__PCC-6307;f__Cyanobiaceae;g__Cyanobium;s__
1_genomes.365	d__Bacteria;p__Cyanobacteria;c__Cyanobacteriia;o__Phormidesmiales;f__Phormidesmiaceae;g__Nodosilinea;s__
1_genomes.907	d__Bacteria;p__Cyanobacteria;c__Cyanobacteriia;o__Phormidesmiales;f__Phormidesmiaceae;g__Nodosilinea;s__
5_bin.311_genomes.396	d__Bacteria;p__Cyanobacteria;c__Cyanobacteriia;o__Phormidesmiales;f__Phormidesmiaceae;g__Nodosilinea;s__
1_genomes.399	d__Archaea;p__Thermoplasmatota;c__Thermoplasmata;o__SG8-5;f__;g__;s__
1_genomes.178	d__Bacteria;p__Dependentiae;c__Babeliae;o__Babeliales;f__RVW-14;g__UASB124;s__
3_bin.66_genomes.125	d__Bacteria;p__Dependentiae;c__Babeliae;o__Babeliales;f__RVW-14;g__UASB124;s__
1_genomes.41	d__Bacteria;p__Deinococcota;c__Deinococci;o__Deinococcales;f__Trueperaceae;g__;s__
1_genomes.529	d__Bacteria;p__Desulfobacterota;c__Desulfobaccia;o__Desulfobaccales;f__0-14-0-80-60-11;g__0-14-0-80-60-11;s__
1_genomes.370	d__Bacteria;p__Desulfobacterota;c__Desulfobacteria;o__Desulfatiglandales;f__Desulfatiglandaceae;g__;s__
1_genomes.426	d__Bacteria;p__Desulfobacterota;c__Desulfobacteria;o__Desulfatiglandales;f__Desulfatiglandaceae;g__;s__
5_bin.248_genomes.419	d__Bacteria;p__Desulfobacterota;c__Desulfobacteria;o__Desulfatiglandales;f__Desulfatiglandaceae;g__;s__
1_genomes.864	d__Bacteria;p__Desulfobacterota;c__Desulfobacteria;o__Desulfatiglandales;f__Desulfatiglandaceae;g__CG2-30-51-40;s__
1_genomes.193	d__Bacteria;p__Desulfobacterota;c__Desulfobacteria;o__Desulfatiglandales;f__Desulfatiglandaceae;g__CG2-30-51-40;s__
1_genomes.535	d__Bacteria;p__Desulfobacterota;c__Desulfobacteria;o__Desulfatiglandales;f__HGW-15;g__DSXZ01;s__
1_genomes.101	d__Bacteria;p__Desulfobacterota;c__Desulfobacteria;o__Desulfatiglandales;f__HGW-15;g__DSXZ01;s__
1_genomes.269	d__Bacteria;p__Desulfobacterota;c__Desulfobacteria;o__Desulfobacterales;f__;g__;s__
1_genomes.64	d__Bacteria;p__Desulfobacterota;c__Desulfobacteria;o__Desulfobacterales;f__;g__;s__
1_genomes.708	d__Bacteria;p__Desulfobacterota;c__Desulfobacteria;o__Desulfobacterales;f__Desulfobacteraceae;g__Desulfobacula;s__
1_genomes.425	d__Bacteria;p__Desulfobacterota;c__Desulfobacteria;o__Desulfobacterales;f__Desulfosudaceae;g__;s__
1_genomes.679	d__Bacteria;p__Desulfobacterota;c__Desulfobacteria;o__Desulfobacterales;f__Desulfosudaceae;g__Desulfosudis;s__
1_genomes.612	d__Bacteria;p__Desulfobacterota;c__Desulfobacteria;o__Desulfobacterales;f__Desulfosudaceae;g__Desulfosudis;s__
1_genomes.897	d__Bacteria;p__Desulfobacterota;c__Desulfobacteria;o__Desulfobacterales;f__JAABTS01;g__;s__
1_genomes.507	d__Bacteria;p__Desulfobacterota;c__Desulfobacteria;o__Desulfobacterales;f__RPRI01;g__RPRI01;s__
1_genomes.355	d__Bacteria;p__Desulfobacterota;c__Desulfobacteria;o__Desulfobacterales;f__SURF-7;g__;s__
1_genomes.613	d__Bacteria;p__Desulfobacterota;c__Desulfobacteria;o__Desulfobacterales;f__SURF-7;g__;s__
1_genomes.24	d__Bacteria;p__Desulfobacterota;c__Desulfobacteria;o__Desulfobacterales;f__SURF-7;g__;s__
1_genomes.190	d__Bacteria;p__Desulfobacterota;c__Desulfobacteria;o__Desulfobacterales;f__SURF-7;g__SURF-7;s__SURF-7 sp003599865
1_genomes.463	d__Bacteria;p__Desulfobacterota;c__Desulfobacteria;o__Desulfobacterales;f__SURF-7;g__SURF-7;s__SURF-7 sp003599865
1_genomes.110	d__Bacteria;p__Desulfobacterota;c__Desulfobacteria;o__Desulfobacterales;f__UBA2174;g__;s__
1_genomes.684	d__Bacteria;p__Desulfobacterota;c__Desulfobacteria;o__Desulfobacterales;f__UBA2174;g__;s__
1_genomes.414	d__Bacteria;p__Desulfobacterota;c__Desulfobacteria;o__Desulfobacterales;f__UBA2174;g__;s__
1_genomes.592	d__Bacteria;p__Desulfobacterota;c__Desulfobacteria;o__Desulfobacterales;f__UBA2174;g__;s__
1_genomes.918	d__Bacteria;p__Desulfobacterota;c__Desulfobacteria;o__Desulfobacterales;f__UBA2174;g__;s__
1_genomes.297	d__Bacteria;p__Desulfobacterota;c__Desulfobacteria;o__Desulfobacterales;f__UBA2174;g__SpSt-501;s__
1_genomes.220	d__Bacteria;p__Desulfobacterota;c__Desulfobacteria;o__Desulfobacterales;f__UBA2174;g__SpSt-501;s__
1_genomes.234	d__Bacteria;p__Desulfobacterota;c__Desulfobacteria;o__Desulfobacterales;f__UBA2174;g__SpSt-501;s__
1_bin.18_genomes.78	d__Bacteria;p__Desulfobacterota;c__Desulfobacteria;o__Desulfobacterales;f__UBA2174;g__SpSt-501;s__
5_bin.88_genomes.251	d__Bacteria;p__Desulfobacterota;c__Desulfobacteria;o__Desulfobacterales;f__UBA2174;g__SpSt-501;s__
1_genomes.340	d__Bacteria;p__Desulfobacterota;c__Desulfobacteria;o__Desulfobacterales;f__UBA5852;g__UBA5852;s__
1_genomes.566	d__Bacteria;p__Desulfobacterota;c__Desulfobacteria;o__Desulfobacterales;f__YD0425bin51;g__;s__
1_genomes.144	d__Bacteria;p__Desulfobacterota;c__SM23-61;o__WTBG01;f__CAIRTM01;g__CAIRTM01;s__
1_genomes.489	d__Bacteria;p__Desulfobacterota;c__SM23-61;o__WTBG01;f__CAIRTM01;g__CAIRTM01;s__
1_bin.46_genomes.56	d__Bacteria;p__Desulfobacterota;c__SM23-61;o__WTBG01;f__CAIRTM01;g__CAIRTM01;s__
1_genomes.475	d__Bacteria;p__Desulfobacterota;c__SM23-61;o__WTBG01;f__WTBG01;g__;s__
1_bin.66_genomes.129	d__Bacteria;p__Desulfobacterota;c__SM23-61;o__WTBG01;f__WTBG01;g__;s__
1_genomes.46	d__Bacteria;p__Margulisbacteria;c__Termititenacia;o__Termititenacales;f__Termititenacaceae;g__;s__
1_genomes.27	d__Bacteria;p__Desulfobacterota_C;c__Deferrisomatia;o__Deferrisomatales;f__Deferrisomataceae;g__;s__
1_genomes.139	d__Bacteria;p__Desulfobacterota_F;c__Desulfuromonadia;o__Desulfuromonadales;f__BM103;g__;s__
1_genomes.502	d__Bacteria;p__Desulfobacterota_F;c__Desulfuromonadia;o__Desulfuromonadales;f__BM103;g__;s__
1_genomes.608	d__Bacteria;p__Desulfobacterota_F;c__Desulfuromonadia;o__Desulfuromonadales;f__BM103;g__;s__
1_genomes.645	d__Bacteria;p__Desulfobacterota_F;c__Desulfuromonadia;o__Desulfuromonadales;f__BM103;g__;s__
6_bin.103_genomes.215	d__Bacteria;p__Desulfobacterota_F;c__Desulfuromonadia;o__Desulfuromonadales;f__BM103;g__;s__
1_genomes.480	d__Bacteria;p__Bdellovibrionota;c__Bdellovibrionia;o__Bdellovibrionales;f__Bdellovibrionaceae;g__;s__
1_genomes.522	d__Bacteria;p__Elusimicrobiota;c__Endomicrobia;o__Endomicrobiales;f__;g__;s__
1_genomes.55	d__Bacteria;p__Elusimicrobiota;c__Endomicrobia;o__Endomicrobiales;f__;g__;s__
1_genomes.288	d__Bacteria;p__Elusimicrobiota;c__Endomicrobia;o__Endomicrobiales;f__;g__;s__
1_genomes.454	d__Bacteria;p__Elusimicrobiota;c__Endomicrobia;o__Endomicrobiales;f__XYA2-FULL-47-53;g__;s__
1_genomes.154	d__Bacteria;p__FEN-1099;c__FEN-1099;o__;f__;g__;s__
1_genomes.376	d__Bacteria;p__FEN-1099;c__FEN-1099;o__;f__;g__;s__
1_genomes.687	d__Bacteria;p__Fermentibacterota;c__Fermentibacteria;o__Fermentibacterales;f__Fermentibacteraceae;g__UBA6080;s__
1_genomes.230	d__Bacteria;p__Fibrobacterota;c__Chitinivibrionia;o__Chitinivibrionales;f__Chitinispirillaceae;g__;s__
1_genomes.197	d__Bacteria;p__Firmicutes;c__Bacilli;o__Acholeplasmatales;f__Acholeplasmataceae;g__UBA2284;s__
1_genomes.343	d__Bacteria;p__Firmicutes;c__Bacilli;o__Acholeplasmatales;f__Acholeplasmataceae;g__UBA2284;s__
1_genomes.62	d__Bacteria;p__Firmicutes;c__Bacilli;o__Acholeplasmatales;f__Acholeplasmataceae;g__UBA2284;s__
1_genomes.762	d__Bacteria;p__Firmicutes;c__Bacilli;o__Acholeplasmatales;f__Acholeplasmataceae;g__UBA2284;s__
1_genomes.763	d__Bacteria;p__Firmicutes;c__Bacilli;o__Acholeplasmatales;f__Acholeplasmataceae;g__UBA2284;s__
1_genomes.913	d__Bacteria;p__Firmicutes;c__Bacilli;o__Acholeplasmatales;f__Acholeplasmataceae;g__UBA2284;s__UBA2284 sp006226985
1_genomes.572	d__Bacteria;p__Firmicutes;c__Bacilli;o__Erysipelotrichales;f__Erysipelotrichaceae;g__UBA2212;s__
1_genomes.75	d__Bacteria;p__Firmicutes;c__Bacilli;o__Erysipelotrichales;f__Erysipelotrichaceae;g__UBA2212;s__
1_genomes.676	d__Bacteria;p__Firmicutes;c__Bacilli;o__Erysipelotrichales;f__Erysipelotrichaceae;g__UBA2227;s__
1_genomes.50	d__Bacteria;p__Fusobacteriota;c__Fusobacteriia;o__Fusobacteriales;f__Fusobacteriaceae;g__;s__
1_genomes.501	d__Bacteria;p__Firmicutes_E;c__DTU015;o__;f__;g__;s__
1_genomes.506	d__Bacteria;p__Spirochaetota;c__Spirochaetia;o__Spirochaetales_A;f__DTKZ01;g__;s__
1_genomes.323	d__Bacteria;p__GCA-001730085;c__;o__;f__;g__;s__
1_genomes.117	d__Bacteria;p__Gemmatimonadota;c__Gemmatimonadetes;o__Gemmatimonadales;f__GWC2-71-9;g__;s__
1_genomes.628	d__Bacteria;p__Gemmatimonadota;c__Gemmatimonadetes;o__Longimicrobiales;f__RSA9;g__SLCC01;s__
1_genomes.236	d__Bacteria;p__Gemmatimonadota;c__Gemmatimonadetes;o__Longimicrobiales;f__UBA6960;g__;s__
1_genomes.358	d__Bacteria;p__Gemmatimonadota;c__Gemmatimonadetes;o__Longimicrobiales;f__UBA6960;g__PXFI01;s__
5_bin.165_genomes.256	d__Bacteria;p__Gemmatimonadota;c__Gemmatimonadetes;o__Longimicrobiales;f__UBA6960;g__PXFI01;s__
1_genomes.537	d__Bacteria;p__Gemmatimonadota;c__Gemmatimonadetes;o__Longimicrobiales;f__UBA6960;g__SZUA-318;s__
1_genomes.609	d__Bacteria;p__Gemmatimonadota;c__Gemmatimonadetes;o__Longimicrobiales;f__UBA6960;g__SZUA-318;s__
1_genomes.90	d__Bacteria;p__Gemmatimonadota;c__Gemmatimonadetes;o__Longimicrobiales;f__UBA6960;g__SZUA-318;s__
1_genomes.257	d__Bacteria;p__Hydrogenedentota;c__Hydrogenedentia;o__Hydrogenedentiales;f__CAITNO01;g__;s__
1_genomes.93	d__Bacteria;p__Hydrogenedentota;c__Hydrogenedentia;o__Hydrogenedentiales;f__CAIZGN01;g__;s__
1_genomes.816	d__Bacteria;p__Hydrogenedentota;c__Hydrogenedentia;o__Hydrogenedentiales;f__JAACEL01;g__;s__
1_genomes.470	d__Bacteria;p__Hydrogenedentota;c__Hydrogenedentia;o__Hydrogenedentiales;f__SLHB01;g__;s__
5_bin.73_genomes.29	d__Bacteria;p__Krumholzibacteriota;c__Krumholzibacteria;o__Krumholzibacteriales;f__Krumholzibacteriaceae;g__;s__
1_genomes.337	d__Bacteria;p__Krumholzibacteriota;c__Krumholzibacteria;o__Krumholzibacteriales;f__Krumholzibacteriaceae;g__SSS58A;s__SSS58A sp002403075
1_genomes.81	d__Bacteria;p__KSB1;c__UBA2214;o__AABM5-25-91;f__;g__;s__
1_genomes.768	d__Bacteria;p__KSB1;c__UBA2214;o__UBA2214;f__Zgenome-0027;g__Zgenome-0027;s__
1_genomes.238	d__Bacteria;p__KSB1;c__UBA2214;o__UBA2214;f__Zgenome-0027;g__Zgenome-0027;s__
1_genomes.520	d__Bacteria;p__Acidobacteriota;c__UBA4820;o__UBA4820;f__;g__;s__
5_bin.411_genomes.174	d__Bacteria;p__Margulisbacteria;c__WOR-1;o__;f__;g__;s__
1_genomes.869	d__Bacteria;p__Margulisbacteria;c__WOR-1;o__O2-12-FULL-45-9;f__;g__;s__
1_genomes.329	d__Bacteria;p__Margulisbacteria;c__WOR-1;o__O2-12-FULL-45-9;f__O2-12-FULL-45-9;g__;s__
1_genomes.782	d__Bacteria;p__Margulisbacteria;c__WOR-1;o__O2-12-FULL-45-9;f__XYB2-FULL-48-7;g__XYB2-FULL-45-9;s__
1_genomes.152	d__Bacteria;p__Myxococcota;c__B64-G9;o__B64-G9;f__B64-G9;g__;s__
1_genomes.525	d__Bacteria;p__Myxococcota;c__B64-G9;o__B64-G9;f__B64-G9;g__;s__
6_bin.161_genomes.236	d__Bacteria;p__Myxococcota;c__B64-G9;o__B64-G9;f__B64-G9;g__;s__
1_genomes.555	d__Bacteria;p__UBA6262;c__UBA6262;o__WVXT01;f__;g__;s__
1_genomes.610	d__Bacteria;p__Myxococcota;c__Polyangia;o__DRWM01;f__DRWM01;g__;s__
1_genomes.595	d__Bacteria;p__Myxococcota;c__Polyangia;o__GCA-2747355;f__;g__;s__
1_genomes.881	d__Bacteria;p__Myxococcota;c__Polyangia;o__GCA-2747355;f__GCA-2747355;g__;s__
1_genomes.878	d__Bacteria;p__Myxococcota;c__Polyangia;o__Haliangiales;f__Haliangiaceae;g__;s__
1_genomes.431	d__Bacteria;p__Myxococcota;c__Polyangia;o__HGW-17;f__;g__;s__
1_genomes.168	d__Bacteria;p__Myxococcota;c__Polyangia;o__Polyangiales;f__Polyangiaceae;g__;s__
1_genomes.52	d__Bacteria;p__Myxococcota;c__Polyangia;o__Polyangiales;f__Polyangiaceae;g__;s__
1_genomes.568	d__Bacteria;p__Myxococcota;c__Polyangia;o__Polyangiales;f__Polyangiaceae;g__;s__
5_bin.376_genomes.43	d__Bacteria;p__Myxococcota;c__Polyangia;o__Polyangiales;f__Polyangiaceae;g__;s__
1_genomes.779	d__Bacteria;p__Myxococcota;c__UBA796;o__UBA796;f__GCA-2862545;g__;s__
1_genomes.427	d__Bacteria;p__Myxococcota;c__XYA12-FULL-58-9;o__XYA12-FULL-58-9;f__XYA12-FULL-58-9;g__;s__
1_genomes.511	d__Bacteria;p__Myxococcota;c__XYA12-FULL-58-9;o__XYA12-FULL-58-9;f__XYA12-FULL-58-9;g__;s__
1_genomes.635	d__Bacteria;p__Myxococcota;c__XYA12-FULL-58-9;o__XYA12-FULL-58-9;f__XYA12-FULL-58-9;g__;s__
1_genomes.647	d__Bacteria;p__Myxococcota;c__XYA12-FULL-58-9;o__XYA12-FULL-58-9;f__XYA12-FULL-58-9;g__;s__
6_bin.6_genomes.30	d__Bacteria;p__Myxococcota;c__XYA12-FULL-58-9;o__XYA12-FULL-58-9;f__XYA12-FULL-58-9;g__;s__
1_genomes.402	d__Bacteria;p__Nitrospirota;c__Thermodesulfovibrionia;o__Thermodesulfovibrionales;f__SM23-35;g__UBA2194;s__
6_bin.261_genomes.240	d__Bacteria;p__Nitrospirota;c__Thermodesulfovibrionia;o__Thermodesulfovibrionales;f__SM23-35;g__UBA2194;s__
1_genomes.82	d__Bacteria;p__Omnitrophota;c__Koll11;o__B26-G9;f__;g__;s__
1_genomes.294	d__Bacteria;p__Omnitrophota;c__Koll11;o__B26-G9;f__;g__;s__
1_genomes.385	d__Bacteria;p__Omnitrophota;c__Koll11;o__GIF10;f__UBA6249;g__;s__
1_genomes.749	d__Bacteria;p__Omnitrophota;c__Koll11;o__GIF10;f__UBA6249;g__;s__
1_genomes.112	d__Bacteria;p__Omnitrophota;c__Koll11;o__GIF10;f__UBA6249;g__UBA6249;s__
1_genomes.437	d__Bacteria;p__Omnitrophota;c__Koll11;o__GIF10;f__UBA6249;g__UBA6249;s__
1_genomes.408	d__Bacteria;p__Omnitrophota;c__Koll11;o__JABMRG01;f__JABMRG01;g__;s__
1_genomes.380	d__Bacteria;p__Omnitrophota;c__Koll11;o__UBA10015;f__GCA-002753745;g__CAJARJ01;s__
1_genomes.717	d__Bacteria;p__Omnitrophota;c__Koll11;o__UBA10015;f__GCA-002753745;g__CAJARJ01;s__
6_bin.223_genomes.306	d__Bacteria;p__Omnitrophota;c__Koll11;o__UBA10015;f__GCA-002753745;g__CAJARJ01;s__
1_genomes.739	d__Bacteria;p__Omnitrophota;c__Koll11;o__UBA10015;f__Kpj58rc;g__2-02-FULL-52-10;s__
1_genomes.11	d__Bacteria;p__Omnitrophota;c__Koll11;o__UBA1560;f__;g__;s__
1_genomes.590	d__Bacteria;p__Omnitrophota;c__Koll11;o__UBA1560;f__2-01-FULL-45-10;g__;s__
1_genomes.774	d__Bacteria;p__Omnitrophota;c__Koll11;o__UBA1560;f__2-01-FULL-45-10;g__;s__
1_genomes.51	d__Bacteria;p__Omnitrophota;c__Koll11;o__UBA1560_A;f__;g__;s__
1_genomes.183	d__Bacteria;p__Omnitrophota;c__Koll11;o__UBA1560_A;f__;g__;s__
1_genomes.460	d__Bacteria;p__Omnitrophota;c__Koll11;o__UBA1572;f__UBA1572;g__;s__
1_genomes.37	d__Bacteria;p__Omnitrophota;c__Koll11;o__UBA1572;f__UBA1572;g__UBA9636;s__
1_genomes.285	d__Bacteria;p__Omnitrophota;c__Omnitrophia;o__;f__;g__;s__
1_genomes.66	d__Bacteria;p__Omnitrophota;c__Omnitrophia;o__;f__;g__;s__
1_genomes.649	d__Bacteria;p__Omnitrophota;c__Omnitrophia;o__Omnitrophales;f__UBA2337;g__UBA1443;s__
1_genomes.253	d__Bacteria;p__Patescibacteria;c__ABY1;o__BM507;f__;g__;s__
1_genomes.446	d__Bacteria;p__Patescibacteria;c__ABY1;o__BM507;f__BM507;g__;s__
1_genomes.126	d__Bacteria;p__Patescibacteria;c__ABY1;o__BM507;f__GWC2-42-12;g__;s__
1_genomes.716	d__Bacteria;p__Patescibacteria;c__ABY1;o__BM507;f__GWC2-42-12;g__GWC2-42-12;s__
1_genomes.837	d__Bacteria;p__Patescibacteria;c__ABY1;o__BM507;f__GWE2-39-37;g__;s__
1_genomes.278	d__Bacteria;p__Patescibacteria;c__ABY1;o__BM507;f__UBA12075;g__;s__
1_genomes.404	d__Bacteria;p__Patescibacteria;c__ABY1;o__BM507;f__UBA12075;g__;s__
1_genomes.415	d__Bacteria;p__Patescibacteria;c__ABY1;o__BM507;f__UBA12075;g__;s__
1_genomes.479	d__Bacteria;p__Patescibacteria;c__ABY1;o__BM507;f__UM-FILTER-48-10;g__;s__
1_genomes.462	d__Bacteria;p__Patescibacteria;c__ABY1;o__Buchananbacterales;f__UBA6539;g__;s__
1_genomes.159	d__Bacteria;p__Patescibacteria;c__ABY1;o__Buchananbacterales;f__UBA6539;g__UBA6539;s__
1_genomes.389	d__Bacteria;p__Patescibacteria;c__ABY1;o__CAIXNZ01;f__;g__;s__
1_genomes.137	d__Bacteria;p__Patescibacteria;c__ABY1;o__CAIXNZ01;f__;g__;s__
1_genomes.42	d__Bacteria;p__Patescibacteria;c__ABY1;o__CAIXNZ01;f__;g__;s__
1_genomes.659	d__Bacteria;p__Patescibacteria;c__ABY1;o__CAIXNZ01;f__CAIXNZ01;g__;s__
1_genomes.330	d__Bacteria;p__Patescibacteria;c__ABY1;o__CAIXNZ01;f__CAIXNZ01;g__DSBA01;s__
1_genomes.666	d__Bacteria;p__Patescibacteria;c__ABY1;o__Magasanikbacterales;f__GWA2-37-8;g__;s__
1_genomes.333	d__Bacteria;p__Patescibacteria;c__ABY1;o__Magasanikbacterales;f__GWA2-37-8;g__1-14-0-10-36-32;s__
1_genomes.665	d__Bacteria;p__Patescibacteria;c__ABY1;o__SBBC01;f__;g__;s__
1_genomes.486	d__Bacteria;p__Patescibacteria;c__ABY1;o__SG8-24;f__2-12-FULL-60-25;g__MWCR01;s__
1_genomes.344	d__Bacteria;p__Patescibacteria;c__ABY1;o__SG8-24;f__SG8-24;g__;s__
1_genomes.490	d__Bacteria;p__Patescibacteria;c__ABY1;o__SG8-24;f__SG8-24;g__;s__
1_genomes.803	d__Bacteria;p__Patescibacteria;c__ABY1;o__SG8-24;f__SG8-24;g__;s__
1_genomes.440	d__Bacteria;p__Patescibacteria;c__ABY1;o__SG8-24;f__SG8-24;g__;s__
1_genomes.442	d__Bacteria;p__Patescibacteria;c__ABY1;o__SG8-24;f__SG8-24;g__;s__
1_genomes.683	d__Bacteria;p__Patescibacteria;c__ABY1;o__SG8-24;f__SG8-24;g__;s__
1_genomes.72	d__Bacteria;p__Patescibacteria;c__ABY1;o__SG8-24;f__SG8-24;g__;s__
1_genomes.844	d__Bacteria;p__Patescibacteria;c__ABY1;o__SG8-24;f__UBA9934;g__UM-FILTER-41-35;s__
1_genomes.16	d__Bacteria;p__Patescibacteria;c__ABY1;o__UBA10025;f__;g__;s__
1_genomes.730	d__Bacteria;p__Patescibacteria;c__ABY1;o__UBA10025;f__;g__;s__
1_genomes.449	d__Bacteria;p__Patescibacteria;c__ABY1;o__UBA11705;f__UBA11705;g__;s__
1_genomes.78	d__Bacteria;p__Patescibacteria;c__ABY1;o__UBA1558;f__2-01-FULL-52-15;g__;s__
1_genomes.235	d__Bacteria;p__Patescibacteria;c__ABY1;o__VMEV01;f__;g__;s__
1_genomes.671	d__Bacteria;p__Patescibacteria;c__CPR2;o__UBA1875;f__CAIMLA01;g__;s__
1_genomes.801	d__Bacteria;p__Patescibacteria;c__CPR2;o__UBA1875;f__CAIMLA01;g__;s__
1_genomes.741	d__Bacteria;p__Patescibacteria;c__CPR2;o__UBA1875;f__UBA1875;g__;s__
1_genomes.845	d__Bacteria;p__Patescibacteria;c__Dojkabacteria;o__SC72;f__;g__;s__
1_genomes.187	d__Bacteria;p__Patescibacteria;c__Dojkabacteria;o__SC72;f__;g__;s__
1_genomes.819	d__Bacteria;p__Patescibacteria;c__Dojkabacteria;o__SC72;f__;g__;s__
1_genomes.483	d__Bacteria;p__Patescibacteria;c__Dojkabacteria;o__SC72;f__SC72;g__;s__
1_genomes.558	d__Bacteria;p__Patescibacteria;c__Dojkabacteria;o__SC72;f__SC72;g__;s__
1_genomes.894	d__Bacteria;p__Patescibacteria;c__Dojkabacteria;o__SC72;f__SC72;g__;s__
3_bin.138_genomes.121	d__Bacteria;p__Patescibacteria;c__Dojkabacteria;o__SC72;f__SC72;g__;s__
1_genomes.335	d__Bacteria;p__Patescibacteria;c__Dojkabacteria;o__SC72;f__SC72;g__UBA2259;s__
1_genomes.735	d__Bacteria;p__Patescibacteria;c__Dojkabacteria;o__SC72;f__SC72;g__UBA2259;s__
1_genomes.250	d__Bacteria;p__Patescibacteria;c__Gracilibacteria;o__Absconditabacterales;f__X112;g__;s__
1_genomes.492	d__Bacteria;p__Patescibacteria;c__Gracilibacteria;o__Absconditabacterales;f__X112;g__CAJBLF01;s__
1_genomes.532	d__Bacteria;p__Patescibacteria;c__Gracilibacteria;o__Peribacterales;f__Peribacteraceae;g__JAAYXY01;s__
1_genomes.166	d__Bacteria;p__Patescibacteria;c__Gracilibacteria;o__RBG-16-42-10;f__;g__;s__
1_genomes.775	d__Bacteria;p__Patescibacteria;c__Gracilibacteria;o__UBA1369;f__2-02-FULL-48-14;g__;s__
1_genomes.363	d__Bacteria;p__Patescibacteria;c__Gracilibacteria;o__UBA1369;f__LOWO2-01-FULL-3;g__;s__
1_genomes.873	d__Bacteria;p__Patescibacteria;c__Gracilibacteria;o__UBA1369;f__LOWO2-01-FULL-3;g__;s__
1_genomes.660	d__Bacteria;p__Patescibacteria;c__Gracilibacteria;o__UBA1369;f__PNNO01;g__;s__
1_genomes.840	d__Bacteria;p__Patescibacteria;c__Gracilibacteria;o__UBA1369;f__PNNO01;g__;s__
5_bin.437_genomes.117	d__Bacteria;p__Patescibacteria;c__Gracilibacteria;o__UBA1369;f__PNNO01;g__PNNO01;s__
1_genomes.581	d__Bacteria;p__Patescibacteria;c__Gracilibacteria;o__UBA1369;f__UBA1369;g__;s__
1_genomes.125	d__Bacteria;p__Patescibacteria;c__Gracilibacteria;o__UM-FILTER-43-11;f__UM-FILTER-43-11;g__;s__
1_genomes.227	d__Bacteria;p__Patescibacteria;c__Gracilibacteria;o__UM-FILTER-43-11;f__UM-FILTER-43-11;g__;s__
1_genomes.401	d__Bacteria;p__Patescibacteria;c__Gracilibacteria;o__UM-FILTER-43-11;f__UM-FILTER-43-11;g__;s__
1_genomes.92	d__Bacteria;p__Patescibacteria;c__Gracilibacteria;o__UM-FILTER-43-11;f__UM-FILTER-43-11;g__;s__
1_genomes.920	d__Bacteria;p__Patescibacteria;c__Gracilibacteria;o__UM-FILTER-43-11;f__UM-FILTER-43-11;g__;s__
1_genomes.14	d__Bacteria;p__Patescibacteria;c__Gracilibacteria;o__UM-FILTER-43-11;f__UM-FILTER-43-11;g__;s__
1_genomes.217	d__Bacteria;p__Patescibacteria;c__Gracilibacteria;o__UM-FILTER-43-11;f__UM-FILTER-43-11;g__;s__
1_genomes.787	d__Bacteria;p__Patescibacteria;c__Gracilibacteria;o__UM-FILTER-43-11;f__UM-FILTER-43-11;g__;s__
3_bin.118_genomes.1	d__Bacteria;p__Patescibacteria;c__Gracilibacteria;o__UM-FILTER-43-11;f__UM-FILTER-43-11;g__;s__
1_genomes.615	d__Bacteria;p__Patescibacteria;c__Gracilibacteria;o__UM-FILTER-43-11;f__UM-FILTER-43-11;g__FEN-1329;s__
1_genomes.410	d__Bacteria;p__Patescibacteria;c__Gracilibacteria;o__UM-FILTER-43-11;f__UM-FILTER-43-11;g__FEN-1329;s__
1_genomes.354	d__Bacteria;p__Patescibacteria;c__Microgenomatia;o__GWA2-44-7;f__Amesbacteraceae;g__;s__
1_genomes.729	d__Bacteria;p__Patescibacteria;c__Microgenomatia;o__GWA2-44-7;f__Amesbacteraceae;g__GWC1-47-15;s__
1_genomes.302	d__Bacteria;p__Patescibacteria;c__Microgenomatia;o__GWA2-44-7;f__Amesbacteraceae;g__XYB1-FULL-44-23;s__
1_genomes.339	d__Bacteria;p__Patescibacteria;c__Microgenomatia;o__GWA2-44-7;f__Amesbacteraceae;g__XYB1-FULL-44-23;s__
1_genomes.35	d__Bacteria;p__Patescibacteria;c__Microgenomatia;o__GWA2-44-7;f__Amesbacteraceae;g__XYB1-FULL-44-23;s__
1_genomes.121	d__Bacteria;p__Patescibacteria;c__Microgenomatia;o__GWA2-44-7;f__UBA8517;g__;s__
1_genomes.316	d__Bacteria;p__Patescibacteria;c__Microgenomatia;o__GWA2-44-7;f__UBA8517;g__;s__
1_genomes.893	d__Bacteria;p__Patescibacteria;c__Microgenomatia;o__GWA2-44-7;f__UBA8517;g__;s__
1_genomes.847	d__Bacteria;p__Patescibacteria;c__Microgenomatia;o__GWA2-44-7;f__UBA8517;g__;s__
1_genomes.237	d__Bacteria;p__Patescibacteria;c__Microgenomatia;o__GWA2-44-7;f__UBA8517;g__GWB1-38-13;s__
1_genomes.286	d__Bacteria;p__Patescibacteria;c__Microgenomatia;o__GWA2-44-7;f__UBA8517;g__GWB1-38-13;s__
1_genomes.565	d__Bacteria;p__Patescibacteria;c__Microgenomatia;o__GWA2-44-7;f__UBA8517;g__GWF1-31-35;s__
1_genomes.692	d__Bacteria;p__Patescibacteria;c__Microgenomatia;o__GWA2-44-7;f__UBA8517;g__UBA8517;s__
4_bin.20_genomes.140	d__Bacteria;p__Patescibacteria;c__Microgenomatia;o__GWA2-44-7;f__UBA8517;g__UBA8517;s__
1_genomes.663	d__Bacteria;p__Patescibacteria;c__Microgenomatia;o__PFEM01;f__;g__;s__
1_genomes.357	d__Bacteria;p__Patescibacteria;c__Microgenomatia;o__UBA10105;f__UBA927;g__;s__
1_genomes.419	d__Bacteria;p__Patescibacteria;c__Microgenomatia;o__UBA10105;f__UBA927;g__;s__
1_genomes.569	d__Bacteria;p__Patescibacteria;c__Microgenomatia;o__UBA10105;f__UBA927;g__;s__
1_genomes.546	d__Bacteria;p__Patescibacteria;c__Microgenomatia;o__UBA10105;f__UBA927;g__;s__
1_genomes.179	d__Bacteria;p__Patescibacteria;c__Microgenomatia;o__UBA12405;f__UBA12405;g__;s__
1_genomes.223	d__Bacteria;p__Patescibacteria;c__Microgenomatia;o__UBA1400;f__MFAQ01;g__UBA2277;s__
1_genomes.909	d__Bacteria;p__Patescibacteria;c__Microgenomatia;o__UBA1400;f__RBG-16-45-19;g__SZUA-360;s__
1_genomes.273	d__Bacteria;p__Patescibacteria;c__Microgenomatia;o__UBA1400;f__UBA12108;g__;s__
1_genomes.901	d__Bacteria;p__Patescibacteria;c__Microgenomatia;o__UBA1400;f__UBA12108;g__;s__
1_genomes.120	d__Bacteria;p__Patescibacteria;c__Paceibacteria;o__Moranbacterales;f__UBA11712;g__;s__
1_genomes.268	d__Bacteria;p__Patescibacteria;c__Paceibacteria;o__Moranbacterales;f__UBA2206;g__;s__
1_genomes.756	d__Bacteria;p__Patescibacteria;c__Paceibacteria;o__Moranbacterales;f__UBA2206;g__;s__
1_genomes.540	d__Bacteria;p__Patescibacteria;c__Paceibacteria;o__Moranbacterales;f__UBA2206;g__UBA11098;s__
1_genomes.633	d__Bacteria;p__Patescibacteria;c__Paceibacteria;o__Portnoybacterales;f__RBG-13-40-8-A;g__;s__
1_genomes.283	d__Bacteria;p__Patescibacteria;c__Paceibacteria;o__SURF-38;f__;g__;s__
1_genomes.201	d__Bacteria;p__Patescibacteria;c__Paceibacteria;o__SW-4-49-11;f__SW-4-49-11;g__;s__
4_bin.26_genomes.42	d__Bacteria;p__Patescibacteria;c__Paceibacteria;o__UBA6257;f__UBA9933;g__QYPD01;s__
1_genomes.68	d__Bacteria;p__Patescibacteria;c__Paceibacteria;o__UBA6257;f__UBA9933;g__UM-FILTER-39-64;s__
1_genomes.584	d__Bacteria;p__Patescibacteria;c__Paceibacteria;o__UBA9983_A;f__JAACPR01;g__;s__
1_genomes.332	d__Bacteria;p__Patescibacteria;c__Paceibacteria;o__UBA9983_A;f__JAACPR01;g__;s__
1_genomes.175	d__Bacteria;p__Patescibacteria;c__Paceibacteria;o__UBA9983_A;f__UBA11359_A;g__;s__
1_genomes.215	d__Bacteria;p__Patescibacteria;c__Paceibacteria;o__UBA9983_A;f__UBA11359_A;g__;s__
1_genomes.390	d__Bacteria;p__Patescibacteria;c__Paceibacteria;o__UBA9983_A;f__UBA11359_A;g__DSPV01;s__
1_genomes.705	d__Bacteria;p__Patescibacteria;c__Paceibacteria;o__UBA9983_A;f__UBA2163;g__;s__
1_genomes.902	d__Bacteria;p__Patescibacteria;c__Paceibacteria;o__UBA9983_A;f__UBA2163;g__OLB19;s__
3_bin.44_genomes.66	d__Bacteria;p__Patescibacteria;c__Paceibacteria;o__UBA9983_A;f__UBA2163;g__OLB19;s__
1_genomes.242	d__Bacteria;p__Patescibacteria;c__Paceibacteria;o__UBA9983_A;f__UBA9973;g__UBA9973;s__
1_genomes.341	d__Bacteria;p__Patescibacteria;c__Paceibacteria;o__UBA9983_A;f__Zambryskibacteraceae_A;g__WO2-35-19;s__
1_genomes.15	d__Bacteria;p__Patescibacteria;c__Saccharimonadia;o__Saccharimonadales;f__Saccharimonadaceae;g__;s__
6_bin.214_genomes.223	d__Bacteria;p__Patescibacteria;c__Saccharimonadia;o__Saccharimonadales;f__Saccharimonadaceae;g__;s__
1_genomes.734	d__Bacteria;p__Patescibacteria;c__WWE3;o__UBA101185;f__UBA10185;g__;s__
1_genomes.802	d__Bacteria;p__Patescibacteria;c__WWE3;o__UBA101185;f__UBA10185;g__;s__
1_genomes.669	d__Bacteria;p__Patescibacteria;c__WWE3;o__UBA101185;f__UBA10185;g__JAAZNL01;s__
1_genomes.926	d__Bacteria;p__Patescibacteria;c__WWE3;o__UBA101185;f__UBA10185;g__MEUV01;s__
1_genomes.589	d__Bacteria;p__Sumerlaeota;c__Sumerlaeia;o__SLMS01;f__;g__;s__
1_genomes.832	d__Bacteria;p__Planctomycetota;c__E44-bin39;o__;f__;g__;s__
1_genomes.249	d__Bacteria;p__Planctomycetota;c__E44-bin39;o__;f__;g__;s__
1_genomes.471	d__Bacteria;p__Planctomycetota;c__MHYJ01;o__DSWA01;f__DSWA01;g__DSWA01;s__
1_genomes.808	d__Bacteria;p__Planctomycetota;c__Phycisphaerae;o__Phycisphaerales;f__SM1A02;g__;s__
1_genomes.899	d__Bacteria;p__Planctomycetota;c__Phycisphaerae;o__Phycisphaerales;f__SM1A02;g__;s__
5_bin.215_genomes.190	d__Bacteria;p__Planctomycetota;c__Phycisphaerae;o__Phycisphaerales;f__SM1A02;g__;s__
1_genomes.632	d__Bacteria;p__Planctomycetota;c__Phycisphaerae;o__Sedimentisphaerales;f__Anaerohalophaeraceae;g__DSDH01;s__
5_bin.379_genomes.385	d__Bacteria;p__Planctomycetota;c__Phycisphaerae;o__Sedimentisphaerales;f__SG8-4;g__;s__
1_genomes.561	d__Bacteria;p__Planctomycetota;c__Phycisphaerae;o__Sedimentisphaerales;f__SG8-4;g__SG8-4;s__
1_genomes.740	d__Bacteria;p__Planctomycetota;c__Planctomycetes;o__Pirellulales;f__Pirellulaceae;g__Anammoximicrobium;s__
1_genomes.778	d__Bacteria;p__Planctomycetota;c__Planctomycetes;o__Pirellulales;f__Pirellulaceae;g__ARS98;s__
1_genomes.22	d__Bacteria;p__Planctomycetota;c__Planctomycetes;o__Pirellulales;f__Pirellulaceae;g__SKKK01;s__
1_genomes.29	d__Bacteria;p__Planctomycetota;c__SZUA-567;o__;f__;g__;s__
1_genomes.57	d__Bacteria;p__Planctomycetota;c__SZUA-567;o__;f__;g__;s__
2_bin.111_genomes.60	d__Bacteria;p__Planctomycetota;c__SZUA-567;o__;f__;g__;s__
1_genomes.60	d__Bacteria;p__Fusobacteriota;c__Fusobacteriia;o__Fusobacteriales;f__Fusobacteriaceae;g__;s__
1_genomes.106	d__Bacteria;p__Planctomycetota;c__UBA8108;o__UBA8890;f__UBA8898;g__UBA8898;s__
6_bin.42_genomes.62	d__Bacteria;p__Planctomycetota;c__UBA8108;o__UBA8890;f__UBA8898;g__UBA8898;s__
1_genomes.746	d__Bacteria;p__Proteobacteria;c__Alphaproteobacteria;o__Caulobacterales;f__Hyphomonadaceae;g__;s__
1_genomes.514	d__Bacteria;p__Proteobacteria;c__Alphaproteobacteria;o__Rhodobacterales;f__Rhodobacteraceae;g__;s__
1_genomes.728	d__Bacteria;p__Proteobacteria;c__Alphaproteobacteria;o__Rhodobacterales;f__Rhodobacteraceae;g__JABSSC01;s__
1_genomes.311	d__Bacteria;p__Proteobacteria;c__Alphaproteobacteria;o__Sphingomonadales;f__Sphingomonadaceae;g__Pontixanthobacter;s__
1_genomes.2	d__Bacteria;p__Proteobacteria;c__Gammaproteobacteria;o__Beggiatoales;f__;g__;s__
5_bin.189_genomes.227	d__Bacteria;p__Proteobacteria;c__Gammaproteobacteria;o__Beggiatoales;f__;g__;s__
1_genomes.276	d__Bacteria;p__Proteobacteria;c__Gammaproteobacteria;o__Burkholderiales;f__Burkholderiaceae;g__CAISIP01;s__
1_genomes.97	d__Bacteria;p__Proteobacteria;c__Gammaproteobacteria;o__Burkholderiales;f__Burkholderiaceae;g__CAISIP01;s__
1_genomes.254	d__Bacteria;p__Proteobacteria;c__Gammaproteobacteria;o__Burkholderiales;f__Burkholderiaceae;g__Hydrogenophaga;s__Hydrogenophaga sp006227825
1_genomes.811	d__Bacteria;p__Proteobacteria;c__Gammaproteobacteria;o__Burkholderiales;f__Burkholderiaceae;g__Rhodoferax;s__
6_bin.281_genomes.275	d__Bacteria;p__Proteobacteria;c__Gammaproteobacteria;o__Burkholderiales;f__Burkholderiaceae;g__Rhodoferax;s__
1_genomes.508	d__Bacteria;p__Proteobacteria;c__Gammaproteobacteria;o__Burkholderiales;f__Burkholderiaceae;g__Rubrivivax;s__
1_genomes.789	d__Bacteria;p__Proteobacteria;c__Gammaproteobacteria;o__Burkholderiales;f__SG8-41;g__Ga0077527;s__
1_genomes.196	d__Bacteria;p__Proteobacteria;c__Gammaproteobacteria;o__Burkholderiales;f__Thiobacillaceae;g__;s__
1_genomes.371	d__Bacteria;p__Proteobacteria;c__Gammaproteobacteria;o__Burkholderiales;f__Thiobacillaceae;g__;s__
1_genomes.534	d__Bacteria;p__Proteobacteria;c__Gammaproteobacteria;o__Burkholderiales;f__Thiobacillaceae;g__Thiobacillus;s__
5_bin.292_genomes.55	d__Bacteria;p__Proteobacteria;c__Gammaproteobacteria;o__Burkholderiales;f__Thiobacillaceae;g__Thiobacillus;s__
1_genomes.481	d__Bacteria;p__Proteobacteria;c__Gammaproteobacteria;o__Chromatiales;f__Sedimenticolaceae;g__;s__
1_genomes.625	d__Bacteria;p__Proteobacteria;c__Gammaproteobacteria;o__GCA-2729495;f__GCA-2729495;g__SHZI01;s__
1_genomes.87	d__Bacteria;p__Proteobacteria;c__Gammaproteobacteria;o__Pseudomonadales;f__Halieaceae;g__Halioglobus;s__
1_bin.71_genomes.68	d__Bacteria;p__Proteobacteria;c__Gammaproteobacteria;o__Pseudomonadales;f__Halieaceae;g__Halioglobus;s__
1_genomes.500	d__Bacteria;p__Proteobacteria;c__Gammaproteobacteria;o__Pseudomonadales;f__UBA5518;g__UBA5518;s__
1_genomes.674	d__Bacteria;p__Proteobacteria;c__Gammaproteobacteria;o__Steroidobacterales;f__Steroidobacteraceae;g__RPQJ01;s__
1_genomes.696	d__Bacteria;p__Proteobacteria;c__Gammaproteobacteria;o__Steroidobacterales;f__Steroidobacteraceae;g__RPQJ01;s__
1_genomes.631	d__Bacteria;p__Proteobacteria;c__Gammaproteobacteria;o__Steroidobacterales;f__Steroidobacteraceae;g__SG8-30;s__
1_genomes.863	d__Bacteria;p__Proteobacteria;c__Gammaproteobacteria;o__Steroidobacterales;f__Steroidobacteraceae;g__UBA964;s__
1_genomes.102	d__Bacteria;p__Proteobacteria;c__Gammaproteobacteria;o__Woeseiales;f__Woeseiaceae;g__UBA1847;s__
1_genomes.833	d__Bacteria;p__Proteobacteria;c__Gammaproteobacteria;o__Xanthomonadales;f__SZUA-36;g__JABDPF01;s__
1_genomes.521	d__Bacteria;p__Proteobacteria;c__Gammaproteobacteria;o__Xanthomonadales;f__SZUA-36;g__SZUA-36;s__
1_genomes.282	d__Bacteria;p__Proteobacteria;c__Gammaproteobacteria;o__Xanthomonadales;f__Xanthomonadaceae;g__Arenimonas;s__
1_genomes.888	d__Bacteria;p__Proteobacteria;c__Gammaproteobacteria;o__Xanthomonadales;f__Xanthomonadaceae;g__Arenimonas;s__
1_genomes.890	d__Bacteria;p__Proteobacteria;c__Gammaproteobacteria;o__Xanthomonadales;f__Xanthomonadaceae;g__Lysobacter;s__
1_genomes.553	d__Bacteria;p__RBG-13-61-14;c__RBG-13-61-14;o__;f__;g__;s__
1_genomes.827	d__Bacteria;p__RBG-13-61-14;c__RBG-13-61-14;o__RBG-13-61-14;f__;g__;s__
1_genomes.164	d__Bacteria;p__SAR324;c__;o__;f__;g__;s__
5_bin.85_genomes.39	d__Bacteria;p__SAR324;c__;o__;f__;g__;s__
1_genomes.484	d__Bacteria;p__Spirochaetota;c__Leptospirae;o__;f__;g__;s__
1_genomes.211	d__Bacteria;p__Spirochaetota;c__Leptospirae;o__Leptospirales;f__Leptonemataceae;g__;s__
1_genomes.655	d__Archaea;p__Thermoplasmatota;c__Thermoplasmata;o__SG8-5;f__SG8-5;g__UBA147;s__
1_genomes.677	d__Archaea;p__Thermoplasmatota;c__Thermoplasmata;o__;f__;g__;s__
1_genomes.542	d__Bacteria;p__UBA10199;c__UBA10199;o__;f__;g__;s__
1_genomes.169	d__Bacteria;p__UBA10199;c__UBA10199;o__UBA10199;f__;g__;s__
1_genomes.750	d__Archaea;p__Micrarchaeota;c__Micrarchaeia;o__UBA8480;f__UBA10210;g__UBA10210;s__
1_genomes.866	d__Archaea;p__Thermoplasmatota;c__Thermoplasmata;o__SG8-5;f__;g__;s__
1_genomes.921	d__Bacteria;p__Planctomycetota;c__UBA1135;o__UBA1135;f__GCA-002686595;g__;s__
1_genomes.280	d__Bacteria;p__Verrucomicrobiota;c__Kiritimatiellae;o__B70-G9;f__CAACVY01;g__;s__
1_genomes.713	d__Bacteria;p__Verrucomicrobiota;c__Kiritimatiellae;o__Kiritimatiellales;f__Pontiellaceae;g__UBA5540;s__
1_genomes.206	d__Bacteria;p__Verrucomicrobiota;c__Kiritimatiellae;o__RFP12;f__UBA1067;g__CAIZQW01;s__
1_genomes.597	d__Bacteria;p__Verrucomicrobiota;c__Kiritimatiellae;o__SLAD01;f__;g__;s__
1_genomes.6	d__Bacteria;p__Verrucomicrobiota;c__Kiritimatiellae;o__SS1-B-03-39;f__UBA6053;g__UBA6053;s__
1_genomes.199	d__Bacteria;p__Verrucomicrobiota;c__Kiritimatiellae;o__UBA8416;f__;g__;s__
1_genomes.452	d__Bacteria;p__Verrucomicrobiota;c__Kiritimatiellae;o__UBA8416;f__;g__;s__
1_genomes.305	d__Bacteria;p__Verrucomicrobiota;c__Kiritimatiellae;o__UBA8416;f__;g__;s__
1_genomes.792	d__Bacteria;p__Verrucomicrobiota;c__Kiritimatiellae;o__UBA8416;f__YA12-FULL-48-11;g__;s__
1_genomes.212	d__Bacteria;p__Verrucomicrobiota;c__Kiritimatiellae;o__UBA8416;f__YA12-FULL-60-10;g__;s__
1_genomes.292	d__Bacteria;p__Verrucomicrobiota;c__Lentisphaeria;o__JABSQK01;f__;g__;s__
1_genomes.630	d__Bacteria;p__Verrucomicrobiota;c__Lentisphaeria;o__JABSQK01;f__;g__;s__
1_genomes.712	d__Bacteria;p__Verrucomicrobiota;c__Lentisphaeria;o__UBA1407;f__Lenti-02;g__;s__
1_genomes.860	d__Bacteria;p__Verrucomicrobiota;c__Lentisphaeria;o__UBA1407;f__Lenti-02;g__;s__
1_genomes.100	d__Bacteria;p__Verrucomicrobiota;c__Lentisphaeria;o__UBA1407;f__Lenti-02;g__;s__
1_genomes.757	d__Bacteria;p__Verrucomicrobiota;c__Lentisphaeria;o__UBA1407;f__Lenti-02;g__;s__
5_bin.26_genomes.128	d__Bacteria;p__Verrucomicrobiota;c__Lentisphaeria;o__UBA1407;f__Lenti-02;g__;s__
1_genomes.748	d__Bacteria;p__Verrucomicrobiota;c__Verrucomicrobiae;o__Chthoniobacterales;f__JACTMZ01;g__JACTMZ01;s__
6_bin.162_genomes.212	d__Bacteria;p__Verrucomicrobiota;c__Verrucomicrobiae;o__Chthoniobacterales;f__JACTMZ01;g__JACTMZ01;s__
1_genomes.784	d__Bacteria;p__Verrucomicrobiota;c__Verrucomicrobiae;o__Chthoniobacterales;f__Terrimicrobiaceae;g__UBA967;s__
1_genomes.349	d__Bacteria;p__Verrucomicrobiota;c__Verrucomicrobiae;o__Opitutales;f__Opitutaceae;g__CAJCBL01;s__
1_genomes.547	d__Bacteria;p__Verrucomicrobiota;c__Verrucomicrobiae;o__Opitutales;f__Opitutaceae;g__ER46;s__
1_genomes.574	d__Bacteria;p__Verrucomicrobiota;c__Verrucomicrobiae;o__Opitutales;f__Verruco-01;g__;s__
1_genomes.246	d__Bacteria;p__Verrucomicrobiota;c__Verrucomicrobiae;o__Opitutales;f__Verruco-01;g__CK1056;s__
1_genomes.378	d__Bacteria;p__Verrucomicrobiota;c__Verrucomicrobiae;o__Opitutales;f__Verruco-01;g__CK1056;s__
1_genomes.923	d__Bacteria;p__Verrucomicrobiota;c__Verrucomicrobiae;o__Opitutales;f__Verruco-01;g__CK1056;s__
6_bin.109_genomes.273	d__Bacteria;p__Verrucomicrobiota;c__Verrucomicrobiae;o__Opitutales;f__Verruco-01;g__CK1056;s__
1_genomes.313	d__Bacteria;p__Verrucomicrobiota;c__Verrucomicrobiae;o__Palsa-1439;f__Palsa-1439;g__OMJI01;s__
1_genomes.317	d__Bacteria;p__Verrucomicrobiota;c__Verrucomicrobiae;o__Pedosphaerales;f__;g__;s__
1_genomes.243	d__Bacteria;p__Verrucomicrobiota;c__Verrucomicrobiae;o__Pedosphaerales;f__;g__;s__
1_genomes.49	d__Bacteria;p__Verrucomicrobiota;c__Verrucomicrobiae;o__Pedosphaerales;f__CAIMTB01;g__CAIMTB01;s__
1_genomes.468	d__Bacteria;p__Verrucomicrobiota;c__Verrucomicrobiae;o__Pedosphaerales;f__DTKC01;g__;s__
5_bin.253_genomes.139	d__Bacteria;p__Verrucomicrobiota;c__Verrucomicrobiae;o__Pedosphaerales;f__UBA8199;g__UBA6082;s__
1_genomes.491	d__Bacteria;p__Verrucomicrobiota;c__Verrucomicrobiae;o__Verrucomicrobiales;f__Akkermansiaceae;g__UBA1315;s__
1_genomes.65	d__Bacteria;p__Verrucomicrobiota;c__Verrucomicrobiae;o__Verrucomicrobiales;f__Akkermansiaceae;g__UBA1315;s__
1_genomes.820	d__Bacteria;p__Verrucomicrobiota;c__Verrucomicrobiae;o__Verrucomicrobiales;f__DEV007;g__V1-115;s__
1_genomes.163	d__Bacteria;p__WOR-3;c__WOR-3;o__UBA2258;f__UBA2258;g__;s__
6_bin.130_genomes.17	d__Bacteria;p__WOR-3;c__WOR-3;o__UBA2258;f__UBA2258;g__;s__
1_genomes.398	d__Bacteria;p__WOR-3;c__WOR-3;o__UBA2258;f__UBA2258;g__UBA2258;s__
5_bin.236_genomes.302	d__Bacteria;p__WOR-3;c__WOR-3;o__UBA2258;f__UBA2258;g__UBA2258;s__
1_genomes.172	d__Bacteria;p__Zixibacteria;c__MSB-5A5;o__GN15;f__FEB-12;g__;s__
1_genomes.306	d__Bacteria;p__Zixibacteria;c__MSB-5A5;o__GN15;f__FEB-12;g__JAADHM01;s__
1_genomes.86	d__Bacteria;p__Zixibacteria;c__MSB-5A5;o__GN15;f__JAAZOE01;g__;s__
1_genomes.575	d__Bacteria;p__Zixibacteria;c__MSB-5A5;o__UBA10806;f__UBA10806;g__UBA10806;s__

## Sheet: Supplementary Data 7
Supplementary Data 7. List of available binning tools integrated in BASALT
Binner	Version
MetaBAT2	2.12.1
MaxBin2	2.2.4
CONCOCT	1.1.0
VAMB	3.0.2
MetaBinner	1.4.4
SolidBin	1.3
SemiBin2	1.5.1

## Sheet: Supplementary Data 8
Supplementary Data 8. Information of unique lineages obtained by BASALT
bins	Genome.size	Completeness	Contamination	Quality	Taxonomy
1_genomes.399	1553970	77.4532	0	77.4532	d__Archaea;p__Thermoplasmatota;c__Thermoplasmata;o__SG8-5;f__;g__;s__
1_genomes.41	1653001	56.0345	0	56.0345	d__Bacteria;p__Deinococcota;c__Deinococci;o__Deinococcales;f__Trueperaceae;g__;s__
1_genomes.244	829565	53.0564	0	53.0564	d__Archaea;p__Thermoplasmatota;c__Thermoplasmata;o__SG8-5;f__SG8-5;g__UBA147;s__
1_genomes.921	4585311	52.5862	0	52.5862	d__Bacteria;p__Planctomycetota;c__UBA1135;o__UBA1135;f__GCA-002686595;g__;s__
1_genomes.501	994034	50.9373	0	50.9373	d__Bacteria;p__Firmicutes_E;c__DTU015;o__;f__;g__;s__
1_genomes.272	2157408	89.0364	0.132188	88.3755	d__Bacteria;p__Elusimicrobiota;c__;o__;f__;g__;s__
1_genomes.369	857734	61.5251	0.175439	60.6479	d__Bacteria;p__Actinobacteriota;c__Actinomycetia;o__Nanopelagicales;f__Nanopelagicaceae;g__SYAN01;s__
1_genomes.60	1441816	89.7899	0.486891	87.3555	d__Bacteria;p__Fusobacteriota;c__Fusobacteriia;o__Fusobacteriales;f__Fusobacteriaceae;g__;s__
1_genomes.46	1452109	80.7457	0.627892	77.6062	d__Bacteria;p__Margulisbacteria;c__Termititenacia;o__Termititenacales;f__Termititenacaceae;g__;s__
1_genomes.866	826741	55.0154	0.842105	50.8049	d__Archaea;p__Thermoplasmatota;c__Thermoplasmata;o__SG8-5;f__;g__;s__
1_genomes.520	3316039	88.8889	0.854701	84.6154	d__Bacteria;p__Acidobacteriota;c__UBA4820;o__UBA4820;f__;g__;s__
1_genomes.555	1677647	61.1989	0.93633	56.5173	d__Bacteria;p__UBA6262;c__UBA6262;o__WVXT01;f__;g__;s__
1_genomes.119	3290950	80.7217	1.02564	75.5935	d__Bacteria;p__Acidobacteriota;c__Mor1;o__Mor1;f__;g__;s__
1_genomes.198	1862553	61.6527	1.12045	56.0504	d__Bacteria;p__UBP6;c__UBA1177;o__UBA1177;f__;g__;s__
1_genomes.589	3808883	73.6466	1.1236	68.0286	d__Bacteria;p__Sumerlaeota;c__Sumerlaeia;o__SLMS01;f__;g__;s__
1_genomes.750	670745	78.1931	1.24611	71.9626	d__Archaea;p__Micrarchaeota;c__Micrarchaeia;o__UBA8480;f__UBA10210;g__UBA10210;s__
1_genomes.149	2507787	96.8	1.6	88.8	d__Archaea;p__Thermoplasmatota;c__Thermoplasmata;o__SG8-5;f__SG8-5;g__UBA147;s__
1_genomes.352	5015784	73.3144	1.6129	65.2499	d__Bacteria;p__Desulfobacterota_B;c__Binatia;o__HRBIN30;f__CADEER01;g__;s__
1_genomes.153	4310549	66.6129	1.6129	58.5484	d__Bacteria;p__Desulfobacterota;c__Desulfarculia_A;o__Adiutricales;f__;g__;s__
1_genomes.506	2874211	77.9796	1.69412	69.509	d__Bacteria;p__Spirochaetota;c__Spirochaetia;o__Spirochaetales_A;f__DTKZ01;g__;s__
1_genomes.50	1300197	76.3556	1.79775	67.3669	d__Bacteria;p__Fusobacteriota;c__Fusobacteriia;o__Fusobacteriales;f__Fusobacteriaceae;g__;s__
1_genomes.321	3915653	87.5441	2.02703	77.4089	d__Bacteria;p__UBA3054;c__UBA3054;o__UBA3054;f__B51-G9;g__JAAYZF01;s__
1_genomes.239	3134735	64.1928	2.13675	53.509	d__Bacteria;p__Acidobacteriota;c__UBA4820;o__UBA4820;f__DSQY01;g__;s__
1_genomes.140	3506194	82.0764	2.27273	70.7128	d__Bacteria;p__Planctomycetota;c__Brocadiae;o__CAIUPP01;f__CAIUPP01;g__CAIUPP01;s__
1_genomes.655	1806182	85.6	2.4	73.6	d__Archaea;p__Thermoplasmatota;c__Thermoplasmata;o__SG8-5;f__SG8-5;g__UBA147;s__
1_genomes.480	3404250	70.2567	2.72817	56.6158	d__Bacteria;p__Bdellovibrionota;c__Bdellovibrionia;o__Bdellovibrionales;f__Bdellovibrionaceae;g__;s__
1_genomes.677	1890972	83.04	3.2	67.04	d__Archaea;p__Thermoplasmatota;c__Thermoplasmata;o__;f__;g__;s__
1_genomes.248	6934642	81.6129	4.47107	59.2576	d__Bacteria;p__Myxococcota;c__Bradymonadia;o__Bradymonadales;f__Bradymonadaceae;g__Persicimonas;s__

## Sheet: Supplementary Data 9
Supplementary Data 9. Details of downloaded datasets
Accession	File name 1	File name 2	Sequencing technology	Data size used in this study (gigabytes)	Reference DOI
Marine (ENA database)					https://doi.org/10.1186/s40168-023-01557-3
ERR9769235	4775_B_R1.fastq	4775_B_R2.fastq	Illumina	72.8
ERR9769248	4775_I_R1.fastq	4775_I_R2.fastq	Illumina	65.2
ERR9769256	4775_Q_R1.fastq	4775_Q_R2.fastq	Illumina	62
ERR9769260	4775_U_R1.fastq	4775_U_R2.fastq	Illumina	63.8
ERR9769276	4678_B_CCS.fastq		Pacbio	25.2
ERR9769283	4678_I_CCS.fastq		Pacbio	23.1
ERR9769291	4678_Q_CCS.fastq		Pacbio	12.5
ERR9769295	4678_U_CCS.fastq		Pacbio	30.8
Human Gut 1 (NCBI database)					https://doi.org/10.1038/s41467-022-30857-9
SRR18490953	SRR18490953.fastq		Nanopore	16.6
SRR18490954	SRR18490954.fastq		Nanopore	9.2
SRR18491029	SRR18491029.fastq		Nanopore	12.2
SRR18491030	SRR18491030.fastq		Nanopore	12.1
SRR18491031	SRR18491031.fastq		Nanopore	12.8
SRR18491032	SRR18491032.fastq		Nanopore	12
SRR18491033	SRR18491033.fastq		Nanopore	7.7
SRR18491034	SRR18491034.fastq		Nanopore	14.8
SRR18491035	SRR18491035.fastq		Nanopore	13.3
SRR18491036	SRR18491036.fastq		Nanopore	2.9
SRR18491111	SRR18491111_1.fastq	SRR18491111_2.fastq	Illumina	20.6
SRR18491112	SRR18491112_1.fastq	SRR18491112_2.fastq	Illumina	24.8
SRR18491113	SRR18491113_1.fastq	SRR18491113_2.fastq	Illumina	21
SRR18491114	SRR18491114_1.fastq	SRR18491114_2.fastq	Illumina	20
SRR18491115	SRR18491115_1.fastq	SRR18491115_2.fastq	Illumina	21
SRR18491116	SRR18491116_1.fastq	SRR18491116_2.fastq	Illumina	20.6
SRR18491117	SRR18491117_1.fastq	SRR18491117_2.fastq	Illumina	14
SRR18491118	SRR18491118_1.fastq	SRR18491118_2.fastq	Illumina	16
SRR18491119	SRR18491119_1.fastq	SRR18491119_2.fastq	Illumina	19.4
SRR18491120	SRR18491120_1.fastq	SRR18491120_2.fastq	Illumina	26.6
Activated Sludge (NCBI database)					https://doi.org/10.1186/s40168-021-01155-1
SRR12358673	SRR12358673.fastq		Nanopore	26.7
SRR12358674	SRR12358674.fastq		Nanopore	44.8
SRR12358675	SRR12358675_1.fastq	SRR12358675_2.fastq	Illumina	126.4
SRR12358676	SRR12358676_1.fastq	SRR12358676_2.fastq	Illumina	119.2
SRR12358678	SRR12358678.fastq		Nanopore	34.3
Antarctic Soil (NCBI database)					https://doi.org/10.1038/s41396-021-01052-3
SRR13165308	SRR13165308_1.fastq	SRR13165308_2.fastq	Illumina	67.2
SRR13165309	SRR13165309.fastq		Nanopore	83.5
Human Gut 2 (NCBI database)					https://doi.org/10.1038/s41467-022-34149-0
SRR15275210	SRR15275210.fastq		Pacbio_HiFi	28.5
SRR15275211	SRR15275211.fastq		Pacbio_HiFi	35.2
SRR15275212	SRR15275212.fastq		Pacbio_HiFi	29
SRR15275213	SRR15275213.fastq		Pacbio_HiFi	34.6
SRR17687125	SRR17687125.fastq		Pacbio_HiFi	55.3
Sheep Gut (NCBI database)					https://doi.org/10.1038/s41587-021-01130-z
SRR10963010	SRR10963010.fastq		Pacbio_HiFi	92.1
Chicken Gut					https://doi.org/10.1093/gigascience/giac116
SRR15214153	SRR15214153.fastq		Pacbio_HiFi	62.8
SRR20115218	SRR20115218.fastq		Pacbio_HiFi	83.7
SRR20115229	SRR20115229.fastq		Pacbio_HiFi	220.3
Hot Spring (DDBJ database)					https://doi.org/10.3389/fmicb.2022.1045931
DRR290133	DRR290133.fastq		Pacbio_HiFi	53.2
Anaerobic Digester (NCBI database)					https://doi.org/10.1038/s41592-022-01539-7
ERR7015089	ERR7015089.fastq		Pacbio_HiFi	28.6

## Sheet: Supplementary Data 10
Supplementary Data 10. Summary of MAGs obtained from Aiding Lake sediment samples, human gut samples, and marine samples, respectively. HQ MAGs = high-quality MAGs (completeness >= 90, contamination <= 5), MQ MAGs = medium-quality MAGs (completeness >= 50, contamination <= 10).
Dataset	Tools	Quality (Completeness - 5*Contamination)
		>90	>80	>70	>60	>50	HQ MAGs	MQ MAGs	Total MAGs
Human_gut1	BASALT	91	65	33	22	11	137	85	222
	metaWRAP	63	39	42	26	25	87	108	195
marine	BASALT	35	34	45	30	26	72	98	170
	metaWRAP	22	25	27	30	28	39	93	132
Lake_sediment	BASALT	51	131	148	121	106	155	402	557
	metaWRAP	28	65	98	95	106	79	313	392
Antarctic_soil	BASALT	9	20	15	20	25	27	92	119
	metaWRAP	3	17	14	18	23	17	92	109
Activated_sludge	BASALT	90	113	99	86	70	211	311	522
	metaWRAP	71	93	80	76	77	168	282	450
Human_gut2	BASALT	57	40	47	34	23	105	135	240
	HiFi_MAG	44	29	25	22	16	76	75	151
Chicken_gut	BASALT	63	35	17	15	18	96	76	172
	HiFi_MAG	50	25	17	17	16	75	65	140
Sheep_gut	BASALT	82	49	19	23	22	118	95	213
	HiFi_MAG	76	41	18	15	22	110	69	179
Hot_spring	BASALT	20	10	7	7	4	26	34	60
	HiFi_MAG	16	9	6	4	1	21	20	41
Anaerobic_digester	BASALT	27	22	18	8	7	47	57	104
	HiFi_MAG	22	16	19	7	7	43	35	78
